# Supplementary material for: A comprehensive meta-analysis and prioritization study to identify vitiligo associated coding and non-coding SNV candidates using web-based bioinformatics tools
Source: Sci Rep. 2022 Aug 25;12:14543. doi: 10.1038/s41598-022-18766-9 (PMC9411560; doi:10.1038/s41598-022-18766-9)
Supplement: Supplementary file 3 — Supplementary Information 3. [file 41598_2022_18766_MOESM3_ESM.xlsx]

## Sheet: A1.List of SNVs
TITLE: A comprehensive meta-analysis and prioritization study to identify vitiligo associated coding and non-coding SNV candidates using web-based Bioinformatics tools.
Supplementary Table [A1]: List of Vitiligo associated SNVs curated with RegulomeDB Score 6 and 7
SNV Ids	RegulomeDBScore
rs10830236	7
rs11021232	6
rs11813807	7
rs1444216	7
rs16843742	7
rs1954342	6
rs2192346	6
rs2395185	7
rs2668209	7
rs2733359	6
rs2975033	6
rs35161626	6
rs4308124	6
rs4585282	7
rs4790796	7
rs4790797	7
rs642093	7
rs6909253	6
rs9270623	6
rs9366752	7

## Sheet: A2.Haploreg
Supplementary Table [A2]: List of SNVs in LD with the query SNVs curated from HaploReg
Query SNP: rs10830236 and variants with r2 >= 0.8
chr	pos (hg38)	LD	LD	variant	Ref	Alt	AFR	AMR	ASN	EUR	SiPhy	Promoter	Enhancer	DNAse	Proteins	Motifs	NHGRI/EBI	GRASP QTL	Selected eQTL	GENCODE	dbSNP
		(r²)	(D')				freq	freq	freq	freq	cons	histone marks	histone marks		bound	changed	GWAS hits	hits	hits	genes	func annot
11	89146037	0.81	0.91	rs11018509	T	A	0.17	0.23	0.18	0.31			SKIN			EWSR1-FLI1,Znf143				31kb 5' of TYR
11	89149794	0.83	0.92	rs10830222	A	T	0.25	0.23	0.19	0.31						4 altered motifs				28kb 5' of TYR
11	89151546	0.84	0.92	rs61000653	TAAC	T	0.17	0.23	0.19	0.3						Mef2,Pax-4				26kb 5' of TYR
11	89154680	0.84	0.93	rs10765193	G	C	0.17	0.22	0.18	0.3						Irf				23kb 5' of TYR
11	89156182	0.86	0.93	rs11018513	G	A	0.18	0.23	0.18	0.31						4 altered motifs				21kb 5' of TYR
11	89163832	0.93	0.96	rs10765194	C	G	0.17	0.23	0.19	0.31				VAS		5 altered motifs				14kb 5' of TYR
11	89164277	0.9	0.97	rs201029107	G	GTA	0.22	0.23	0.2	0.3						Foxl1,Mef2,TATA				13kb 5' of TYR
11	89164911	0.97	0.99	rs11018518	G	C	0.17	0.23	0.19	0.31						Arid3a,PLZF				13kb 5' of TYR
11	89167648	1	1	rs10830236	C	T	0.17	0.23	0.19	0.31						GR,Sox				9.8kb 5' of TYR
11	89169947	0.98	1	rs11018520	T	C	0.17	0.23	0.19	0.31			ESDR, SKIN			11 altered motifs				7.5kb 5' of TYR
11	89173224	0.99	1	rs7949856	C	G	0.17	0.23	0.19	0.31			SKIN			5 altered motifs				4.2kb 5' of TYR
11	89173554	0.99	1	rs7950250	C	T	0.19	0.23	0.19	0.31						ATF3				3.9kb 5' of TYR
11	89174125	0.99	1	rs35537664	A	C	0.18	0.23	0.19	0.31						8 altered motifs				3.3kb 5' of TYR
11	89174828	0.98	0.99	rs7925404	G	A	0.17	0.23	0.19	0.31			SKIN			Irx,Pou1f1				2.6kb 5' of TYR
Query SNP: rs11021232 and variants with r2 >= 0.8
chr	pos (hg38)	LD	LD	variant	Ref	Alt	AFR	AMR	ASN	EUR	SiPhy	Promoter	Enhancer	DNAse	Proteins	Motifs	NHGRI/EBI	GRASP QTL	Selected eQTL	GENCODE	dbSNP
		(r²)	(D')				freq	freq	freq	freq	cons	histone marks	histone marks		bound	changed	GWAS hits	hits	hits	genes	func annot
11	95578096	0.84	0.95	rs12575636	T	G	0.01	0.17	0.09	0.21			7 tissues	6 tissues		NRSF				81kb 3' of RP11-338H14.1
11	95578258	0.89	0.97	rs4409785	T	C	0.01	0.14	0.09	0.19			8 tissues	12 tissues	CTCF,RAD21	6 altered motifs	4 hits			81kb 3' of RP11-338H14.1
11	95587644	1	1	rs11021232	T	C	0.04	0.15	0.1	0.2			FAT, SKIN	SKIN		7 altered motifs				90kb 3' of RP11-338H14.1
Query SNP: rs11813807 and variants with r2 >= 0.8
chr	pos (hg38)	LD	LD	variant	Ref	Alt	AFR	AMR	ASN	EUR	SiPhy	Promoter	Enhancer	DNAse	Proteins	Motifs	NHGRI/EBI	GRASP QTL	Selected eQTL	GENCODE	dbSNP
		(r²)	(D')				freq	freq	freq	freq	cons	histone marks	histone marks		bound	changed	GWAS hits	hits	hits	genes	func annot
10	53780830	1	1	rs11813807	G	T	0.5	0.17	0.04	0.22						Nrf1				22kb 3' of PCDH15
10	53781673	0.97	1	rs11003832	A	G	0.51	0.17	0.04	0.22						CEBPB,DMRT3,DMRT4				21kb 3' of PCDH15
10	53781707	1	1	rs11003833	G	T	0.51	0.17	0.04	0.22						Nkx2,Nkx3				21kb 3' of PCDH15
10	53783019	1	1	rs2384309	G	A	0.5	0.17	0.04	0.22						Ets,NF-E2,Znf143				20kb 3' of PCDH15
10	53784192	0.99	1	rs12254668	G	T	0.5	0.17	0.05	0.22						TATA,YY1				19kb 3' of PCDH15
10	53784301	0.98	0.99	rs112951613	T	C	0.02	0.14	0.01	0.22						Crx,Pitx2,Zfp187				18kb 3' of PCDH15
10	53791189	0.89	0.95	rs5785020	AT	A	0.5	0.18	0.04	0.21						10 altered motifs				12kb 3' of PCDH15
10	53791314	0.89	0.95	rs1954342	A	C	0.67	0.21	0.04	0.22						4 altered motifs				11kb 3' of PCDH15
Query SNP: rs1444216 and variants with r2 >= 0.8
chr	pos (hg38)	LD	LD	variant	Ref	Alt	AFR	AMR	ASN	EUR	SiPhy	Promoter	Enhancer	DNAse	Proteins	Motifs	NHGRI/EBI	GRASP QTL	Selected eQTL	GENCODE	dbSNP
		(r²)	(D')				freq	freq	freq	freq	cons	histone marks	histone marks		bound	changed	GWAS hits	hits	hits	genes	func annot
12	40438789	0.95	-0.97	rs10748075	C	T	0.82	0.84	0.77	0.81						4 altered motifs				RP11-115F18.1	intronic
12	40449288	0.97	-0.98	rs7972511	G	A	0.82	0.84	0.77	0.81						ELF1,Irf,NF-AT				MUC19	intronic
12	40450034	0.97	-0.98	rs1346310	T	C	0.82	0.84	0.77	0.81						HNF1,PLZF				MUC19	intronic
12	40454663	0.97	-0.98	rs2638858	G	A	0.82	0.84	0.77	0.81						CHX10,Nkx6-2,RREB-1				MUC19	intronic
12	40458596	0.97	-0.98	rs1035811	T	C	0.82	0.84	0.77	0.81						12 altered motifs				MUC19	intronic
12	40459501	0.97	-0.98	rs1116144	G	A	0.82	0.84	0.77	0.81						7 altered motifs				MUC19	intronic
12	40467904	0.97	0.98	rs10878626	T	C	0.18	0.16	0.23	0.19										MUC19	intronic
12	40473697	0.98	0.99	rs2920814	C	T	0.18	0.16	0.23	0.19			ESC, IPSC, BRN			Nanog				MUC19	intronic
12	40476799	0.97	0.99	rs7487140	G	T	0.18	0.16	0.23	0.19				5 tissues		CEBPB,Ncx,Pou2f2				MUC19	intronic
12	40478738	0.97	0.99	rs1838353	G	T	0.2	0.16	0.23	0.19						9 altered motifs				MUC19	intronic
12	40479449	0.98	0.99	rs2588400	C	T	0.18	0.16	0.23	0.19				ESDR		Sox		2 hits		MUC19	missense
12	40483556	0.98	0.99	rs2933357	G	T	0.18	0.16	0.23	0.19						PRDM1				MUC19	missense
12	40491929	1	1	rs2933369	A	G	0.18	0.16	0.23	0.19										MUC19	intronic
12	40496176	1	1	rs10878661	G	T	0.19	0.16	0.23	0.19						4 altered motifs				MUC19	intronic
12	40496743	0.98	1	rs12307885	G	T	0.18	0.17	0.23	0.19						Pax-4				MUC19	intronic
12	40498716	1	1	rs1444216	A	T	0.18	0.16	0.23	0.19						Gm397,Rad21,STAT				MUC19	intronic
12	40508235	0.88	0.95	rs2920828	T	C	0.18	0.32	0.27	0.19			IPSC	KID		ATF3,ZEB1				MUC19	intronic
12	40511041	0.87	0.94	rs1838352	C	G	0.18	0.32	0.27	0.19			BLD							MUC19	intronic
12	40518434	0.82	0.91	rs2588399	G	T	0.18	0.32	0.27	0.19			ESC, IPSC							MUC19	intronic
12	40521024	0.83	0.91	rs10878731	G	T	0.17	0.16	0.23	0.19						4 altered motifs				MUC19	intronic
12	40521985	0.82	0.91	rs2920821	T	C	0.18	0.32	0.27	0.19						7 altered motifs				MUC19	intronic
12	40524543	0.83	0.91	rs1492319	G	A	0.17	0.16	0.23	0.19						11 altered motifs				MUC19	missense
12	40525100	0.82	0.91	rs2933352	T	C	0.18	0.32	0.27	0.19			BLD			RORalpha1,T3R,Tel2				MUC19	synonymous
12	40526892	0.83	0.91	rs2933350	A	G	0.17	0.16	0.23	0.19						Nanog				MUC19	intronic
12	40527481	0.83	0.91	rs1867436	T	A	0.18	0.16	0.23	0.19						4 altered motifs				MUC19	intronic
12	40532691	0.82	0.91	rs4768290	C	T	0.18	0.32	0.27	0.19						12 altered motifs				MUC19	intronic
Query SNP: rs16843742 and variants with r2 >= 0.8
chr	pos (hg38)	LD	LD	variant	Ref	Alt	AFR	AMR	ASN	EUR	SiPhy	Promoter	Enhancer	DNAse	Proteins	Motifs	NHGRI/EBI	GRASP QTL	Selected eQTL	GENCODE	dbSNP
		(r²)	(D')				freq	freq	freq	freq	cons	histone marks	histone marks		bound	changed	GWAS hits	hits	hits	genes	func annot
1	198703170	1	1	rs16843742	T	C	0.26	0.23	0.19	0.24			ESC, IPSC, BLD						2 hits	PTPRC	intronic
Query SNP: rs1954342 and variants with r2 >= 0.8
chr	pos (hg38)	LD	LD	variant	Ref	Alt	AFR	AMR	ASN	EUR	SiPhy	Promoter	Enhancer	DNAse	Proteins	Motifs	NHGRI/EBI	GRASP QTL	Selected eQTL	GENCODE	dbSNP
		(r²)	(D')				freq	freq	freq	freq	cons	histone marks	histone marks		bound	changed	GWAS hits	hits	hits	genes	func annot
10	53780830	0.89	0.95	rs11813807	G	T	0.5	0.17	0.04	0.22						Nrf1				22kb 3' of PCDH15
10	53781673	0.86	0.94	rs11003832	A	G	0.51	0.17	0.04	0.22						CEBPB,DMRT3,DMRT4				21kb 3' of PCDH15
10	53781707	0.89	0.95	rs11003833	G	T	0.51	0.17	0.04	0.22						Nkx2,Nkx3				21kb 3' of PCDH15
10	53783019	0.89	0.95	rs2384309	G	A	0.5	0.17	0.04	0.22						Ets,NF-E2,Znf143				20kb 3' of PCDH15
10	53784192	0.89	0.95	rs12254668	G	T	0.5	0.17	0.05	0.22						TATA,YY1				19kb 3' of PCDH15
10	53784301	0.89	0.95	rs112951613	T	C	0.02	0.14	0.01	0.22						Crx,Pitx2,Zfp187				18kb 3' of PCDH15
10	53791189	0.97	1	rs5785020	AT	A	0.5	0.18	0.04	0.21						10 altered motifs				12kb 3' of PCDH15
10	53791314	1	1	rs1954342	A	C	0.67	0.21	0.04	0.22						4 altered motifs				11kb 3' of PCDH15
10	53817164	0.8	0.9	rs10576515	GAGTT	G	0.35	0.16	0.05	0.22						7 altered motifs				PCDH15	intronic
Query SNP: rs2192346 and variants with r2 >= 0.8
chr	pos (hg38)	LD	LD	variant	Ref	Alt	AFR	AMR	ASN	EUR	SiPhy	Promoter	Enhancer	DNAse	Proteins	Motifs	NHGRI/EBI	GRASP QTL	Selected eQTL	GENCODE	dbSNP
		(r²)	(D')				freq	freq	freq	freq	cons	histone marks	histone marks		bound	changed	GWAS hits	hits	hits	genes	func annot
7	8128499	0.95	0.98	rs6463769	T	C	0.68	0.83	0.97	0.75		BLD, OVRY	6 tissues	4 tissues	EBF1	Ik-1			2 hits	ICA1	intronic
7	8128836	0.95	0.98	rs6973579	T	C	0.67	0.83	0.97	0.75		BLD, OVRY	4 tissues	BLD,BLD,BLD		Zfp691		1 hit	2 hits	ICA1	intronic
7	8135341	0.94	1	rs10215221	A	C	0.46	0.81	0.96	0.74						SRF,STAT			2 hits	ICA1	intronic
7	8136671	1	1	rs2192346	G	A	0.72	0.83	0.96	0.75			BLD, KID			4 altered motifs		1 hit	3 hits	ICA1	intronic
Query SNP: rs2395185 and variants with r2 >= 0.8
chr	pos (hg38)	LD	LD	variant	Ref	Alt	AFR	AMR	ASN	EUR	SiPhy	Promoter	Enhancer	DNAse	Proteins	Motifs	NHGRI/EBI	GRASP QTL	Selected eQTL	GENCODE	dbSNP
		(r²)	(D')				freq	freq	freq	freq	cons	histone marks	histone marks		bound	changed	GWAS hits	hits	hits	genes	func annot
6	32461468	0.88	0.98	rs9268846	C	G	0.21	0.38	0.37	0.34									129 hits	16kb 3' of HLA-DRA
6	32461550	0.95	0.98	rs9268849	C	T	0.15	0.36	0.34	0.33						AP-4,GR,LF-A1			146 hits	17kb 3' of HLA-DRA
6	32461866	0.99	0.99	rs9268853	T	C	0.15	0.36	0.34	0.32						9 altered motifs	3 hits	44 hits	225 hits	17kb 3' of HLA-DRA
6	32461981	0.99	0.99	rs9268858	T	C	0.15	0.36	0.34	0.32						6 altered motifs		37 hits	160 hits	17kb 3' of HLA-DRA
6	32462048	0.99	0.99	rs9268860	C	T	0.14	0.36	0.34	0.32						5 altered motifs			147 hits	17kb 3' of HLA-DRA
6	32462549	0.99	0.99	rs9268864	T	A	0.15	0.36	0.34	0.32		BLD				12 altered motifs			147 hits	18kb 3' of HLA-DRA
6	32463347	0.99	0.99	rs7747529	G	A	0.14	0.36	0.34	0.32		BLD				Hoxb6			147 hits	18kb 3' of HLA-DRA
6	32463863	0.98	0.99	rs9268884	T	A	0.15	0.36	0.34	0.32						15 altered motifs			147 hits	19kb 3' of HLA-DRA
6	32464109	0.98	0.99	rs9268889	A	G	0.15	0.36	0.34	0.32						4 altered motifs			148 hits	19kb 3' of HLA-DRA
6	32464300	0.98	0.99	rs9268905	G	C	0.15	0.36	0.34	0.32						Pou5f1	1 hit		147 hits	19kb 3' of HLA-DRA
6	32464404	0.99	0.99	rs9268906	A	G	0.15	0.36	0.34	0.32								2 hits	147 hits	19kb 3' of HLA-DRA
6	32465058	0.99	0.99	rs9268923	C	T	0.15	0.36	0.34	0.32						5 altered motifs	1 hit	15 hits	151 hits	20kb 3' of HLA-DRA
6	32465390	1	1	rs2395185	G	T	0.14	0.36	0.34	0.32						4 altered motifs	5 hits	87 hits	218 hits	20kb 3' of HLA-DRA
6	32465415	1	1	rs2395186	C	G	0.14	0.36	0.34	0.32						Myf,Nkx2			147 hits	20kb 3' of HLA-DRA
6	32466463	0.94	0.99	rs9268965	G	A	0.15	0.36	0.35	0.33						6 altered motifs			151 hits	21kb 3' of HLA-DRA
6	32466572	0.98	0.99	rs9268969	C	T	0.15	0.36	0.34	0.32						Hsf,STAT		13 hits	148 hits	22kb 3' of HLA-DRA
6	32466584	0.98	0.99	rs9268970	C	A	0.15	0.36	0.34	0.32						Evi-1		2 hits	147 hits	22kb 3' of HLA-DRA
6	32467073	0.98	0.99	rs9391781	G	C	0.15	0.36	0.34	0.32						Gfi1,Hdx			147 hits	22kb 3' of HLA-DRA
6	32468463	0.85	0.94	rs77244909	A	C	0.14	0.37	0.33	0.33						6 altered motifs			151 hits	23kb 3' of HLA-DRA
6	32468473	0.86	0.95	rs76914018	A	T	0.14	0.37	0.33	0.34						13 altered motifs			151 hits	23kb 3' of HLA-DRA
6	32469273	0.87	0.98	rs28895234	A	G	0.13	0.33	0.32	0.3						Bbx,Mef2			147 hits	24kb 3' of HLA-DRA
6	32469837	0.85	0.96	rs9405038	G	T	0.14	0.34	0.32	0.31									136 hits	25kb 3' of HLA-DRA
6	32470382	0.87	0.96	rs9368725	C	T	0.15	0.35	0.33	0.31						6 altered motifs			147 hits	25kb 3' of HLA-DRA
6	32470521	0.86	0.96	rs9380306	A	G	0.15	0.35	0.33	0.31						Foxj1,Foxk1			147 hits	25kb 3' of HLA-DRA
6	32470765	0.91	0.96	rs9368726	T	C	0.15	0.36	0.34	0.33						Evi-1,PLZF			214 hits	26kb 3' of HLA-DRA
6	32470871	0.9	0.95	rs9405108	C	T	0.15	0.36	0.34	0.32						Pdx1		1 hit	202 hits	26kb 3' of HLA-DRA
6	32471090	0.9	0.95	rs9391877	G	T	0.15	0.35	0.34	0.32						CHOP::CEBPalpha,HNF4		2 hits	147 hits	26kb 3' of HLA-DRA
6	32471252	0.88	0.96	rs9405109	T	C	0.15	0.36	0.33	0.32						5 altered motifs			149 hits	26kb 3' of HLA-DRA
6	32471331	0.83	0.95	rs9405110	A	C	0.14	0.34	0.33	0.3						9 altered motifs			140 hits	26kb 3' of HLA-DRA
6	32472051	0.87	0.95	rs9286790	G	A	0.15	0.36	0.36	0.33		ESDR, BLD				PLZF		17 hits	210 hits	27kb 3' of HLA-DRA
6	32473231	0.81	0.9	rs9348886	C	T	0.15	0.35	0.34	0.32		4 tissues	6 tissues	6 tissues					147 hits	28kb 3' of HLA-DRA
6	32473373	0.81	0.9	rs12215261	C	A,G,T	0.15	0.36	0.34	0.32		4 tissues	6 tissues	BLD,BLD,BLD	POL24H8,POL2				147 hits	28kb 3' of HLA-DRA
Query SNP: rs2668209 and variants with r2 >= 0.8
chr	pos (hg38)	LD	LD	variant	Ref	Alt	AFR	AMR	ASN	EUR	SiPhy	Promoter	Enhancer	DNAse	Proteins	Motifs	NHGRI/EBI	GRASP QTL	Selected eQTL	GENCODE	dbSNP
		(r²)	(D')				freq	freq	freq	freq	cons	histone marks	histone marks		bound	changed	GWAS hits	hits	hits	genes	func annot
3	165758405	0.99	-1	rs1707654	C	T	0.64	0.23	0.24	0.26						Arnt				14kb 3' of BCHE
3	165758657	0.99	-1	rs1707692	T	C	0.63	0.23	0.24	0.26						TATA				14kb 3' of BCHE
3	165759585	0.99	-1	rs1707691	A	G	0.64	0.23	0.24	0.26						E2F,VDR		1 hit		13kb 3' of BCHE
3	165760067	0.99	-1	rs1707690	A	T	0.64	0.23	0.24	0.26						4 altered motifs				13kb 3' of BCHE
3	165760698	0.99	-1	rs1626881	C	A	0.64	0.23	0.24	0.26						Homez,Pou2f2,Sox		3 hits		12kb 3' of BCHE
3	165761968	0.99	-1	rs1398617	G	T	0.64	0.23	0.24	0.26			ESC, SKIN			8 altered motifs				11kb 3' of BCHE
3	165765299	1	1	rs9832712	A	T	0.37	0.77	0.76	0.74						HDAC2,Pou1f1,TCF4				7.6kb 3' of BCHE
3	165766963	1	1	rs2668200	C	T	0.37	0.77	0.76	0.74						Foxp1				5.9kb 3' of BCHE
3	165768542	1	1	rs2686399	C	G	0.37	0.77	0.76	0.74			4 tissues			SP1,UF1H3BETA,ZNF263				4.4kb 3' of BCHE
3	165773193	1	1	rs3495	C	T	0.37	0.77	0.76	0.74						13 altered motifs				BCHE	3'-UTR
3	165773796	0.97	0.99	rs35163888	AT	A	0.38	0.77	0.76	0.74						6 altered motifs				BCHE	intronic
3	165773977	1	1	rs2686405	G	C	0.37	0.77	0.76	0.74						Mrg1::Hoxa9,Zbtb12				BCHE	intronic
3	165774008	1	1	rs2668203	A	G	0.37	0.77	0.76	0.74						GCNF				BCHE	intronic
3	165776031	1	1	rs2668208	A	G	0.38	0.76	0.76	0.74					MAFF,MAFK	Maf,XBP-1				BCHE	intronic
3	165776779	1	1	rs2668209	G	A	0.37	0.77	0.76	0.74						9 altered motifs				BCHE	intronic
3	165776951	1	1	rs2668210	A	G	0.38	0.77	0.76	0.74						4 altered motifs				BCHE	intronic
3	165777333	0.89	0.96	rs2668212	C	A	0.38	0.77	0.76	0.75						6 altered motifs				BCHE	intronic
3	165777612	0.99	1	rs2686409	G	A	0.37	0.77	0.76	0.74						4 altered motifs				BCHE	intronic
Query SNP: rs2733359 and variants with r2 >= 0.8
chr	pos (hg38)	LD	LD	variant	Ref	Alt	AFR	AMR	ASN	EUR	SiPhy	Promoter	Enhancer	DNAse	Proteins	Motifs	NHGRI/EBI	GRASP QTL	Selected eQTL	GENCODE	dbSNP
		(r²)	(D')				freq	freq	freq	freq	cons	histone marks	histone marks		bound	changed	GWAS hits	hits	hits	genes	func annot
17	5570507	0.82	0.91	rs9913271	A	G	0.1	0.36	0.03	0.44			BLD			PTF1-beta,SIX5			4 hits	NLRP1	intronic
17	5573613	0.81	0.9	rs9908489	C	T	0.1	0.37	0.03	0.44						Hsf			4 hits	NLRP1	intronic
17	5578514	0.81	0.91	rs150971720	T	C	0.05	0.36	0.03	0.44						CDP,Maf,Pou2f2			4 hits	NLRP1	intronic
17	5579598	0.82	0.91	rs1121814	G	A	0.1	0.37	0.03	0.44			BLD			EBF			4 hits	NLRP1	intronic
17	5580617	0.88	0.97	rs961826	G	T	0.41	0.41	0.19	0.46		BLD	4 tissues	14 tissues	MEF2A,CEBPB,STAT3			3 hits	9 hits	NLRP1	intronic
17	5580929	0.88	0.97	rs961827	C	T	0.4	0.4	0.19	0.46		BLD	5 tissues			Pou2f2,TATA			5 hits	NLRP1	intronic
17	5582047	0.81	0.9	rs12150220	A	T	0.04	0.36	0.03	0.44			8 tissues			7 altered motifs		1 hit	6 hits	NLRP1	missense
17	5582396	0.87	0.97	rs10852870	G	A	0.42	0.41	0.19	0.46				BLD,BLD,BLD					7 hits	NLRP1	intronic
17	5582465	0.87	0.97	rs11078575	A	G	0.33	0.41	0.19	0.46		BLD	9 tissues	5 tissues		5 altered motifs			9 hits	NLRP1	intronic
17	5583523	0.88	0.97	rs1877658	C	A	0.41	0.4	0.19	0.46		16 tissues	5 tissues	SKIN		ZID			8 hits	NLRP1	intronic
17	5584745	0.88	0.97	rs925595	G	C	0.26	0.4	0.19	0.46		12 tissues	14 tissues	37 tissues	4 bound proteins	Zbtb12			8 hits	NLRP1
17	5584828	0.88	0.97	rs925597	C	T	0.41	0.4	0.18	0.46		12 tissues	14 tissues	35 tissues	CEBPB	4 altered motifs			8 hits	NLRP1
17	5585032	0.81	0.9	rs925598	C	T	0.05	0.36	0.03	0.44		11 tissues	16 tissues	23 tissues	PU1	Nanog,STAT			6 hits	NLRP1
17	5585936	0.88	0.97	rs1156989	T	C	0.41	0.4	0.19	0.46		MUS, BLD	18 tissues	13 tissues					8 hits	NLRP1
17	5586496	0.88	0.97	rs2716937	T	G	0.41	0.41	0.19	0.46		BLD	9 tissues	11 tissues		PU.1,SP1			8 hits	NLRP1
17	5586694	0.87	0.97	rs2670643	T	G	0.41	0.41	0.18	0.46			7 tissues			Nr2f2			4 hits	NLRP1
17	5586967	0.88	0.97	rs8073142	C	T	0.39	0.4	0.18	0.46			7 tissues			GR,VDR			5 hits	NLRP1
17	5587042	0.87	0.97	rs8073839	A	G	0.51	0.42	0.18	0.46			7 tissues			FAC1			4 hits	NLRP1
17	5587053	0.87	0.97	rs71370076	TCAAAC	T	0.41	0.41	0.18	0.46			7 tissues			8 altered motifs			5 hits	NLRP1
17	5589116	0.82	0.91	rs3926687	G	A	0.1	0.36	0.03	0.44						Hoxb13		2 hits	6 hits	NLRP1
17	5590116	0.86	0.94	rs4790781	C	T	0.04	0.36	0.03	0.44						Foxj2			5 hits	NLRP1
17	5595487	0.91	0.99	rs9914508	C	T	0.04	0.35	0.03	0.42						4 altered motifs			4 hits	NLRP1
17	5599564	0.91	0.99	rs7215823	A	G	0.04	0.35	0.03	0.42			ESC, BRN			4 altered motifs			4 hits	NLRP1
17	5600559	0.98	0.99	rs2670636	G	A	0.32	0.39	0.18	0.44			BRN	BRN		4 altered motifs		1 hit	6 hits	NLRP1
17	5602125	0.98	0.99	rs2137719	C	T	0.45	0.4	0.18	0.44						CEBPB,KAP1,Sox			5 hits	NLRP1
17	5602454	0.91	0.99	rs11078576	C	T	0.09	0.35	0.03	0.42								2 hits	5 hits	NLRP1
17	5607009	0.98	0.99	rs925591	G	A	0.37	0.39	0.18	0.44			IPSC			RP58,ZEB1			5 hits	NLRP1
17	5612625	0.99	1	rs2733376	C	T	0.33	0.38	0.18	0.44			BLD			6 altered motifs			4 hits	NLRP1
17	5613905	0.99	0.99	rs2733375	C	T	0.31	0.39	0.18	0.44						Mrg,NF-kappaB,Tgif1			7 hits	NLRP1
17	5613951	0.99	1	rs2716920	G	A	0.31	0.38	0.18	0.44						ERalpha-a,Esr2,Mef2			6 hits	NLRP1
17	5614009	0.99	0.99	rs2716919	T	C	0.31	0.39	0.19	0.44									7 hits	NLRP1
17	5614130	0.99	0.99	rs2670655	C	T	0.31	0.39	0.19	0.44						AP-1			5 hits	NLRP1
17	5614334	0.99	1	rs2716918	C	A	0.31	0.39	0.19	0.44						HNF4			7 hits	NLRP1
17	5614447	0.99	1	rs2670657	A	G	0.31	0.39	0.19	0.44						8 altered motifs			6 hits	NLRP1
17	5615034	0.92	0.98	rs2670658	A	T	0.32	0.38	0.19	0.43						7 altered motifs			4 hits	NLRP1
17	5615153	0.86	1	rs2733374	A	G	0.3	0.37	0.18	0.41									2 hits	NLRP1
17	5615380	0.99	1	rs2670659	A	T	0.31	0.39	0.19	0.44				IPSC		GATA,GR,Zbtb12			7 hits	NLRP1
17	5615686	0.99	1	rs2670660	A	G	0.31	0.39	0.19	0.44				MUS		Cdx,Mef2,TATA			4 hits	NLRP1
17	5616487	0.99	1	rs2670661	G	C	0.31	0.38	0.19	0.44			BLD					1 hit	6 hits	NLRP1
17	5616506	0.99	1	rs1877659	C	G	0.31	0.38	0.19	0.44			BLD		POL2				6 hits	NLRP1
17	5617340	0.99	1	rs2733360	C	T	0.31	0.38	0.19	0.44						Rad21,p53			4 hits	NLRP1
17	5617358	0.99	1	rs2716917	T	G	0.4	0.39	0.19	0.44						Evi-1,KAP1		2 hits	3 hits	NLRP1
17	5617427	1	1	rs2733359	A	G	0.4	0.39	0.19	0.44						4 altered motifs		1 hit	5 hits	NLRP1
17	5617670	0.86	1	rs35658367	ATCAT	A	0.3	0.36	0.18	0.41						7 altered motifs			2 hits	NLRP1
17	5617675	0.82	1	rs201093637	TCATG	T	0.29	0.36	0.17	0.39						8 altered motifs			3 hits	NLRP1
17	5617707	1	1	rs2716916	T	C	0.31	0.38	0.19	0.44		BLD				6 altered motifs			5 hits	NLRP1
17	5617872	1	1	rs2716915	C	T	0.31	0.38	0.19	0.44		BLD		LNG		4 altered motifs			6 hits	NLRP1
17	5617890	1	1	rs2733358	T	C	0.31	0.38	0.19	0.44		BLD	BRN	LNG					5 hits	NLRP1
17	5618665	1	1	rs2733357	C	A	0.31	0.38	0.19	0.44		BLD		5 tissues	4 bound proteins	6 altered motifs			6 hits	NLRP1
17	5618729	1	1	rs2733356	T	C	0.31	0.38	0.19	0.44		BLD	BLD	5 tissues	4 bound proteins	10 altered motifs			6 hits	NLRP1
17	5618765	1	1	rs2733355	T	C	0.31	0.38	0.19	0.44		BLD	BLD	BRN,BRN,BLD	4 bound proteins	7 altered motifs			4 hits	NLRP1
17	5618964	1	1	rs2716914	A	C	0.32	0.39	0.19	0.44		BLD		BLD,BLD		4 altered motifs			5 hits	NLRP1
17	5619081	1	1	rs2716913	G	A	0.32	0.39	0.19	0.44		BLD				5 altered motifs			4 hits	NLRP1
17	5622083	0.91	0.98	rs2733349	A	C	0.31	0.37	0.16	0.43						4 altered motifs			5 hits	2.7kb 5' of NLRP1
17	5622389	0.91	0.98	rs2716912	G	A	0.31	0.37	0.16	0.43						Nanog		1 hit	5 hits	3kb 5' of NLRP1
17	5623770	0.91	0.98	rs12953185	G	A	0.31	0.37	0.16	0.43			ESDR, IPSC			4 altered motifs			3 hits	4.3kb 5' of NLRP1
17	5624777	0.83	0.92	rs4790791	C	T	0.04	0.36	0.03	0.44			ESDR			4 altered motifs		2 hits	5 hits	5.4kb 5' of NLRP1
17	5624821	0.83	0.92	rs4790792	G	C	0.09	0.36	0.03	0.44			ESDR						6 hits	5.4kb 5' of NLRP1
17	5629435	0.8	0.9	rs2733380	C	T	0.32	0.38	0.16	0.44		BRN	4 tissues	5 tissues	CEBPB	EBF		2 hits	5 hits	10kb 5' of NLRP1
17	5630190	0.8	0.9	rs2733379	G	T	0.32	0.38	0.16	0.44			8 tissues			7 altered motifs			5 hits	11kb 5' of NLRP1
17	5631317	0.8	0.9	rs2670641	T	C	0.32	0.38	0.16	0.44			6 tissues	SKIN		13 altered motifs			5 hits	12kb 5' of NLRP1
17	5631725	0.8	0.9	rs2255534	G	A	0.32	0.38	0.16	0.44			FAT, SKIN						5 hits	12kb 5' of NLRP1
17	5636714	0.8	0.9	rs2953436	T	A	0.35	0.39	0.16	0.44			BLD			Hbp1,PPAR			4 hits	17kb 5' of NLRP1
Query SNP: rs2975033 and variants with r2 >= 0.8
chr	pos (hg38)	LD	LD	variant	Ref	Alt	AFR	AMR	ASN	EUR	SiPhy	Promoter	Enhancer	DNAse	Proteins	Motifs	NHGRI/EBI	GRASP QTL	Selected eQTL	GENCODE	dbSNP
		(r²)	(D')				freq	freq	freq	freq	cons	histone marks	histone marks		bound	changed	GWAS hits	hits	hits	genes	func annot
6	29804321	0.81	0.95	rs2394688	C	T	0.2	0.27	0.32	0.35						4 altered motifs			131 hits	23kb 5' of HLA-G
6	29805381	0.81	0.95	rs2394173	C	T	0.2	0.27	0.32	0.35					CTCF,RAD21,USF1	Arnt,CEBPB,Mef2		2 hits	135 hits	22kb 5' of HLA-G
6	29816726	0.85	0.97	rs6457057	A	G	0.2	0.27	0.32	0.35			BRST			GATA,PLAG1		2 hits	130 hits	10kb 5' of HLA-G
6	29817324	0.85	0.97	rs7776026	G	A	0.2	0.27	0.32	0.35						Maf		2 hits	135 hits	9.6kb 5' of HLA-G
6	29819425	0.85	0.97	rs6911139	G	A	0.2	0.27	0.32	0.35						Foxj2			129 hits	7.5kb 5' of HLA-G
6	29823256	0.85	0.97	rs6934957	C	T	0.2	0.27	0.32	0.35						Foxa			129 hits	3.7kb 5' of HLA-G
6	29827970	0.87	0.98	rs6932888	G	C	0.18	0.26	0.32	0.35		17 tissues	9 tissues		POL2	20 altered motifs			129 hits	HLA-G	intronic
6	29827974	0.87	0.98	rs6932596	C	T	0.18	0.26	0.32	0.35		17 tissues	9 tissues		POL2	20 altered motifs			129 hits	HLA-G	intronic
6	29831017	0.88	0.98	rs9380142	A	G	0.2	0.27	0.33	0.34			SKIN			4 altered motifs			131 hits	HLA-G	3'-UTR
6	29834268	0.95	0.99	rs9380143	C	T	0.12	0.21	0.33	0.31						AP-3,Pou2f2			128 hits	3.1kb 3' of HLA-G
6	29834913	0.95	0.99	rs9380145	G	C	0.12	0.2	0.32	0.31		IPSC	BLD, SKIN, LIV	10 tissues	4 bound proteins	8 altered motifs			128 hits	3.8kb 3' of HLA-G
6	29835749	0.95	0.99	rs4713250	G	T	0.12	0.21	0.33	0.31						Ets,Gfi1,RREB-1			128 hits	4.6kb 3' of HLA-G
6	29836103	0.97	0.99	rs9295821	A	G	0.2	0.25	0.33	0.32				BRN		RXRA,SREBP,VDR			131 hits	5kb 3' of HLA-G
		0.81	0.94	rs446049	A	T	0.24	0.31	0.33	0.34						PRDM1				7.9kb 3' of HLA-G
6	29850346	0.86	0.99	rs2523763	G	A,T	0.3	0.3	0.33	0.35		9 tissues	11 tissues						130 hits	19kb 3' of HLA-G
6	29850382	0.98	0.99	rs4711200	C	A,T	0.2	0.25	0.33	0.32		9 tissues	11 tissues	BLD					131 hits	19kb 3' of HLA-G
6	29850452	0.86	0.99	rs2734987	C	A,G	0.24	0.31	0.33	0.35		8 tissues	13 tissues						133 hits	19kb 3' of HLA-G
6	29851425	0.95	0.99	rs2975035	C	G	0.12	0.21	0.32	0.31						Zic			132 hits	20kb 3' of HLA-G
6	29852501	0.85	0.99	rs3115627	A	G	0.33	0.32	0.32	0.35					EBF1	9 altered motifs		3 hits	136 hits	21kb 3' of HLA-G
6	29853491	0.83	0.99	rs3094643	G	A	0.24	0.32	0.32	0.36					CTCF,RAD21	CEBPB			134 hits	22kb 3' of HLA-G
6	29853790	0.98	0.99	rs2734982	G	T	0.2	0.25	0.32	0.32		IPSC				7 altered motifs		2 hits	135 hits	23kb 3' of HLA-G
6	29854362	1	1	rs2975034	G	A	0.2	0.25	0.32	0.32						Obox6			132 hits	23kb 3' of HLA-G
6	29854484	1	1	rs2975033	G	A	0.2	0.25	0.32	0.32						4 altered motifs		23 hits	137 hits	23kb 3' of HLA-G
6	29854636	1	1	rs2905756	A	C	0.2	0.25	0.32	0.32						CDP,PPAR,RXRA			132 hits	24kb 3' of HLA-G
6	29857789	0.82	0.97	rs1611680	A	C,G	0.33	0.31	0.32	0.35									132 hits	27kb 3' of HLA-G
6	29858315	0.95	0.98	rs2517840	C	T	0.2	0.26	0.32	0.32						Ik-2,Pou3f2,YY1			132 hits	27kb 3' of HLA-G
6	29860274	0.83	0.97	rs1611702	A	C,G	0.24	0.31	0.32	0.35									134 hits	29kb 3' of HLA-G
6	29860690	0.83	0.97	rs1611704	C	T	0.24	0.31	0.32	0.35				BRST		9 altered motifs			136 hits	30kb 3' of HLA-G
6	29860883	0.95	0.98	rs2523822	A	G	0.2	0.25	0.32	0.32						Egr-1,SETDB1	1 hit	12 hits	143 hits	30kb 3' of HLA-G
6	29861705	0.83	0.97	rs1611715	A	C	0.26	0.34	0.32	0.35				SKIN,ADRL	NRSF	6 altered motifs		3 hits	138 hits	31kb 3' of HLA-G
		0.94	0.97	rs76086322	C	T	0.2	0.28	0.32	0.32						8 altered motifs				34kb 3' of HLA-G
6	29866063	0.91	0.96	rs2523818	T	G	0.27	0.31	0.33	0.33						4 altered motifs		1 hit	128 hits	35kb 3' of HLA-G
6	29866422	0.93	0.97	rs2734972	T	C	0.2	0.28	0.32	0.32			IPSC			AP-1,Znf143			131 hits	35kb 3' of HLA-G
6	29867249	0.91	0.96	rs2734968	G	A	0.27	0.3	0.33	0.33						5 altered motifs			128 hits	36kb 3' of HLA-G
6	29870865	0.9	0.97	rs2844821	T	C	0.13	0.23	0.32	0.31						Gm397,Mtf1,Nkx2		2 hits	136 hits	40kb 3' of HLA-G
6	29873503	0.91	0.96	rs2844820	T	C	0.28	0.31	0.33	0.33			ADRL						128 hits	42kb 3' of HLA-G
6	29874213	0.91	0.96	rs2734966	T	G	0.27	0.3	0.33	0.33						4 altered motifs			128 hits	43kb 3' of HLA-G
Query SNP: rs35161626 and variants with r2 >= 0.8
chr	pos (hg38)	LD	LD	variant	Ref	Alt	AFR	AMR	ASN	EUR	SiPhy	Promoter	Enhancer	DNAse	Proteins	Motifs	NHGRI/EBI	GRASP QTL	Selected eQTL	GENCODE	dbSNP
		(r²)	(D')				freq	freq	freq	freq	cons	histone marks	histone marks		bound	changed	GWAS hits	hits	hits	genes	func annot
3	23419136	0.8	0.97	rs1908773	G	T	0.71	0.48	0.64	0.58			IPSC, BLD, MUS			17 altered motifs			2 hits	UBE2E2	intronic
3	23422323	0.81	0.97	rs1692617	A	G	0.71	0.48	0.66	0.58		BLD	6 tissues	BLD		BRCA1,Nkx2			3 hits	UBE2E2	intronic
3	23422502	0.81	0.97	rs3104243	A	G	0.8	0.47	0.66	0.58		BLD	6 tissues			9 altered motifs		2 hits	3 hits	UBE2E2	intronic
3	23423644	0.81	0.97	rs778494	G	A	0.49	0.46	0.65	0.58			4 tissues			5 altered motifs			3 hits	UBE2E2	intronic
3	23431962	0.81	0.96	rs778503	G	A	0.93	0.49	0.73	0.57			6 tissues	5 tissues		p53			2 hits	UBE2E2	intronic
3	23433376	0.83	0.98	rs778501	C	T	0.59	0.48	0.73	0.58						FAC1,GR,Hoxa9			3 hits	UBE2E2	intronic
3	23434207	0.82	0.98	rs778500	A	G	0.59	0.47	0.71	0.58			IPSC			Dbx1,HNF1,Hdx			3 hits	UBE2E2	intronic
3	23434787	0.81	0.97	rs778499	T	A	0.59	0.47	0.71	0.58			IPSC, BRN						3 hits	UBE2E2	intronic
3	23438653	0.81	0.97	rs778496	T	C	0.6	0.47	0.73	0.58			BLD, HRT, VAS			10 altered motifs			2 hits	UBE2E2	intronic
3	23439622	0.88	0.97	rs6808513	G	A	0.5	0.45	0.71	0.56			4 tissues			4 altered motifs			2 hits	UBE2E2	intronic
3	23440647	0.92	0.97	rs7645209	A	T	0.93	0.48	0.73	0.54		BLD	4 tissues	BLD,THYM	PU1	GATA,PLZF			3 hits	UBE2E2	intronic
3	23440810	0.92	0.97	rs11129119	T	C	0.6	0.46	0.73	0.54		BLD	5 tissues			HEY1,TATA			3 hits	UBE2E2	intronic
3	23442203	0.91	0.95	rs6767599	G	A	0.72	0.47	0.73	0.54			ESC, IPSC, BLD			Pax-4,RXRA			2 hits	UBE2E2	intronic
3	23443336	0.8	0.95	rs704533	A	G	0.6	0.47	0.72	0.57		BLD	9 tissues	ESDR,MUS		4 altered motifs			3 hits	UBE2E2	intronic
3	23445620	0.93	0.97	rs6780723	G	T	0.93	0.48	0.72	0.54			HRT			HDAC2,Ik-2,Mrg			3 hits	UBE2E2	intronic
3	23447093	0.8	0.94	rs201671761	T	TGC	0.8	0.48	0.7	0.56			8 tissues	ESDR		YY1			2 hits	UBE2E2	intronic
		0.81	0.92	rs74845500	A	G	0.8	0.48	0.71	0.55			8 tissues	ESDR		YY1				UBE2E2	intronic
3	23447095	0.81	0.92	rs3104244	A	C	0.8	0.48	0.71	0.55			8 tissues	ESDR		Rad21,YY1			1 hit	UBE2E2	intronic
3	23448648	0.84	0.98	rs1692620	G	A	0.57	0.48	0.73	0.58			ESDR, BRN			7 altered motifs			3 hits	UBE2E2	intronic
3	23448719	0.84	0.98	rs1695200	T	C	0.57	0.48	0.71	0.58			4 tissues			Bcl6b		1 hit	3 hits	UBE2E2	intronic
3	23449350	0.95	0.98	rs6780787	A	G	0.77	0.47	0.73	0.54			ESDR, BLD, BRN			12 altered motifs		1 hit	3 hits	UBE2E2	intronic
3	23450804	0.94	0.98	rs9830742	C	T	0.88	0.48	0.72	0.54						Evi-1,Mef2			1 hit	UBE2E2	intronic
3	23452740	0.84	0.98	rs778526	A	G	0.94	0.5	0.73	0.58			4 tissues			Spz1			2 hits	UBE2E2	intronic
3	23453227	0.82	0.98	rs778523	G	C	0.97	0.51	0.72	0.58						FXR			3 hits	UBE2E2	intronic
3	23457001	0.83	0.98	rs778480	G	A	0.97	0.51	0.72	0.57			BLD			VDR			3 hits	UBE2E2	intronic
3	23459505	0.84	0.98	rs778476	T	C	0.93	0.5	0.75	0.58			7 tissues			Foxj2,Foxp3,TEF			3 hits	UBE2E2	intronic
3	23462015	0.84	0.98	rs778475	T	A	0.93	0.5	0.73	0.58			FAT			10 altered motifs			2 hits	UBE2E2	intronic
3	23462643	0.84	0.98	rs1695188	C	G	0.73	0.47	0.72	0.58						Brachyury			2 hits	UBE2E2	intronic
3	23462648	0.84	0.98	rs1692612	C	T	0.93	0.5	0.73	0.58									2 hits	UBE2E2	intronic
3	23463696	0.95	0.98	rs34080387	G	C	0.72	0.48	0.72	0.54			ESC, LNG, MUS			Foxq1,Pax-4			2 hits	UBE2E2	intronic
3	23470813	1	1	rs199589226	AAT	A	0.92	0.48	0.72	0.54						5 altered motifs			1 hit	UBE2E2	intronic
3	23470821	1	1	rs35161626	TA	T	0.91	0.48	0.72	0.54						12 altered motifs			1 hit	UBE2E2	intronic
3	23480356	0.87	1	rs1692650	G	C	0.94	0.51	0.73	0.58			5 tissues			TCF4		1 hit	2 hits	UBE2E2	intronic
3	23488841	0.86	0.99	rs778514	T	C	0.97	0.52	0.72	0.58			5 tissues	5 tissues	GATA2	GR,MIF-1			3 hits	UBE2E2	intronic
3	23489408	0.85	0.99	rs778510	A	G	0.64	0.48	0.72	0.57			7 tissues	IPSC,HRT		Gm397,Nrf1			3 hits	UBE2E2	intronic
3	23496742	0.85	0.99	rs1498811	A	G	0.72	0.5	0.72	0.57			BLD			CTCF,Rad21,SMC3			3 hits	UBE2E2	intronic
3	23514810	0.84	0.98	rs6776424	G	A	0.7	0.49	0.72	0.57						NRSF,Sox		2 hits	3 hits	UBE2E2	intronic
3	23518519	0.84	0.98	rs13064035	T	C	0.93	0.51	0.72	0.57			9 tissues			9 altered motifs			2 hits	UBE2E2	intronic
3	23519592	0.83	0.97	rs6775232	G	T	0.67	0.48	0.72	0.57			BLD, LNG			20 altered motifs			2 hits	UBE2E2	intronic
3	23520459	0.84	0.98	rs1498809	G	C	0.87	0.49	0.72	0.57			SKIN	SKIN		Pou2f2		2 hits	3 hits	UBE2E2	intronic
3	23526489	0.83	0.98	rs11916411	A	C	0.93	0.5	0.72	0.58			6 tissues			Pou3f2		2 hits	3 hits	UBE2E2	intronic
3	23532959	0.83	0.98	rs17194786	A	G	0.93	0.5	0.72	0.58						BCL,PLZF,PRDM1			2 hits	UBE2E2	intronic
3	23535476	0.83	0.97	rs6763329	G	A	0.93	0.5	0.72	0.57			HRT	GI		4 altered motifs			2 hits	UBE2E2	intronic
3	23539409	0.82	0.98	rs6763535	A	G	0.93	0.5	0.72	0.58			ESC, ESDR		MAFK	4 altered motifs			3 hits	UBE2E2	intronic
Query SNP: rs4308124 and variants with r2 >= 0.8
chr	pos (hg38)	LD	LD	variant	Ref	Alt	AFR	AMR	ASN	EUR	SiPhy	Promoter	Enhancer	DNAse	Proteins	Motifs	NHGRI/EBI	GRASP QTL	Selected eQTL	GENCODE	dbSNP
		(r²)	(D')				freq	freq	freq	freq	cons	histone marks	histone marks		bound	changed	GWAS hits	hits	hits	genes	func annot
2	111251258	1	1	rs62160391	C	A	0.48	0.41	0.2	0.44			MUS							AC068491.1
2	111252513	0.99	1	rs56830046	C	A	0.39	0.41	0.2	0.43		MUS	SKIN, BRST, MUS	5 tissues	CFOS	5 altered motifs				AC068491.1
2	111252909	1	1	rs4308124	T	C	0.48	0.42	0.2	0.44		MUS				8 altered motifs			1 hit	AC068491.1
2	111255095	0.95	0.99	rs57874285	C	A	0.34	0.4	0.2	0.42				6 tissues		TBX5,ZEB1				AC068491.1
2	111255105	0.95	0.99	rs57707030	C	A	0.35	0.4	0.2	0.42				6 tissues		YY1				AC068491.1
2	111255796	0.94	0.99	rs115444904	C	A	0.33	0.4	0.2	0.43						GR,THAP1,YY1				AC068491.1
Query SNP: rs4585282 and variants with r2 >= 0.8
chr	pos (hg38)	LD	LD	variant	Ref	Alt	AFR	AMR	ASN	EUR	SiPhy	Promoter	Enhancer	DNAse	Proteins	Motifs	NHGRI/EBI	GRASP QTL	Selected eQTL	GENCODE	dbSNP
		(r²)	(D')				freq	freq	freq	freq	cons	histone marks	histone marks		bound	changed	GWAS hits	hits	hits	genes	func annot
4	153684893	0.8	1	rs970233	T	C	0.9	0.99	1	0.99		20 tissues		16 tissues		9 altered motifs				17kb 5' of TLR2	intronic
4	153691494	1	1	rs4585282	T	C	0.91	0.99	1	0.99						HDAC2,HNF4,TFIIA				10kb 5' of TLR2	intronic
4	153693582	1	1	rs7674579	G	T	0.91	0.99	1	0.99						Bcl6b,Hoxa5,STAT				7.9kb 5' of TLR2	intronic
4	153694820	1	1	rs1595624	T	A	0.9	0.99	1	0.99						GR,TATA,TCF12				6.7kb 5' of TLR2	intronic
4	153696932	1	1	rs4235232	G	T	0.9	0.99	1	0.99						BCL,HDAC2				4.6kb 5' of TLR2	intronic
4	153701865	1	1	rs10014851	G	A	0.92	0.99	1	0.99						13 altered motifs				TLR2	intronic
4	153710095	1	1	rs6535944	T	C	0.92	0.99	1	0.99			BLD, SKIN, GI	LNG,GI,BLD		16 altered motifs				29bp 3' of RNF175
4	153711843	1	1	rs6535945	C	T	0.92	0.99	1	0.99			SKIN			Mtf1,Pou5f1				RNF175	intronic
4	153713877	1	1	rs6535946	T	C	0.92	0.99	1	0.99			6 tissues		CFOS,P300	10 altered motifs				RNF175	intronic
Query SNP: rs4790796 and variants with r2 >= 0.8
chr	pos (hg38)	LD	LD	variant	Ref	Alt	AFR	AMR	ASN	EUR	SiPhy	Promoter	Enhancer	DNAse	Proteins	Motifs	NHGRI/EBI	GRASP QTL	Selected eQTL	GENCODE	dbSNP
		(r²)	(D')				freq	freq	freq	freq	cons	histone marks	histone marks		bound	changed	GWAS hits	hits	hits	genes	func annot
17	5651999	1	1	rs4790796	AC	A,AT													3 hits	33kb 5' of NLRP1
Query SNP: rs4790797 and variants with r2 >= 0.8
chr	pos (hg38)	LD	LD	variant	Ref	Alt	AFR	AMR	ASN	EUR	SiPhy	Promoter	Enhancer	DNAse	Proteins	Motifs	NHGRI/EBI	GRASP QTL	Selected eQTL	GENCODE	dbSNP
		(r²)	(D')				freq	freq	freq	freq	cons	histone marks	histone marks		bound	changed	GWAS hits	hits	hits	genes	func annot
17	5624777	0.8	0.9	rs4790791	C	T	0.04	0.36	0.03	0.44			ESDR			4 altered motifs		2 hits	5 hits	5.4kb 5' of NLRP1
17	5624821	0.8	0.9	rs4790792	G	C	0.09	0.36	0.03	0.44			ESDR						6 hits	5.4kb 5' of NLRP1
17	5629435	0.85	0.92	rs2733380	C	T	0.32	0.38	0.16	0.44		BRN	4 tissues	5 tissues	CEBPB	EBF		2 hits	5 hits	10kb 5' of NLRP1
17	5630190	0.85	0.92	rs2733379	G	T	0.32	0.38	0.16	0.44			8 tissues			7 altered motifs			5 hits	11kb 5' of NLRP1
17	5631029	0.83	0.92	rs12185249	A	G	0.04	0.36	0.03	0.44			7 tissues	SKIN,SKIN,SKIN					5 hits	12kb 5' of NLRP1
17	5631317	0.85	0.92	rs2670641	T	C	0.32	0.38	0.16	0.44			6 tissues	SKIN		13 altered motifs			5 hits	12kb 5' of NLRP1
17	5631725	0.85	0.92	rs2255534	G	A	0.32	0.38	0.16	0.44			FAT, SKIN						5 hits	12kb 5' of NLRP1
17	5632224	0.86	0.93	rs2670645	T	C	0.33	0.38	0.16	0.44			FAT, SKIN	4 tissues	NRSF	Gfi1,Gfi1b,HNF1			5 hits	13kb 5' of NLRP1
17	5632608	0.86	0.93	rs2670646	T	C	0.36	0.39	0.16	0.44						MZF1::1-4			5 hits	13kb 5' of NLRP1
17	5632978	0.86	0.93	rs12453661	T	C	0.33	0.38	0.16	0.44				LNG,BRN		Myc,Zfp105			5 hits	14kb 5' of NLRP1
17	5635067	0.85	0.93	rs9895574	A	G	0.1	0.36	0.03	0.43			SKIN	MUS		4 altered motifs			3 hits	16kb 5' of NLRP1
17	5636386	0.85	0.93	rs55910334	C	T	0.1	0.36	0.03	0.43			BLD			5 altered motifs			3 hits	17kb 5' of NLRP1
17	5636714	0.87	0.93	rs2953436	T	A	0.35	0.39	0.16	0.44			BLD			Hbp1,PPAR			4 hits	17kb 5' of NLRP1
17	5644942	0.89	0.95	rs2716883	T	C	0.4	0.4	0.19	0.44						HNF4,Nkx2,RXRA			3 hits	26kb 5' of NLRP1
17	5645610	0.8	0.9	rs11078577	T	C	0.34	0.39	0.2	0.43						8 altered motifs			3 hits	26kb 5' of NLRP1
17	5646280	0.91	0.95	rs2203296	C	T	0.35	0.39	0.19	0.44						11 altered motifs			3 hits	27kb 5' of NLRP1
17	5646560	0.81	0.93	rs34343526	CA	C	0.34	0.38	0.19	0.42						DEC,LUN-1				27kb 5' of NLRP1
17	5646854	0.9	0.95	rs1513837	C	T	0.35	0.39	0.19	0.44						8 altered motifs			4 hits	27kb 5' of NLRP1
17	5648903	0.89	0.96	rs2716872	T	C	0.35	0.39	0.19	0.43						8 altered motifs			3 hits	29kb 5' of NLRP1
17	5649034	0.93	0.97	rs2716871	T	C	0.35	0.39	0.19	0.44						10 altered motifs			4 hits	30kb 5' of NLRP1
17	5649930	0.99	1	rs878329	G	C	0.37	0.39	0.19	0.44						Evi-1,GR,PEBP			3 hits	31kb 5' of NLRP1
17	5650521	0.99	1	rs12452793	A	G	0.36	0.39	0.07	0.44						Ets,PLZF			2 hits	31kb 5' of NLRP1
17	5650528	0.99	1	rs12450258	G	T	0.37	0.38	0.19	0.44						4 altered motifs			2 hits	31kb 5' of NLRP1
17	5650568	0.99	1	rs2871222	T	C	0.37	0.39	0.19	0.44						RP58			2 hits	31kb 5' of NLRP1
17	5650645	0.95	0.98	rs12453329	T	C	0.36	0.39	0.19	0.44						GR,TATA,YY1			2 hits	31kb 5' of NLRP1
17	5650819	0.99	1	rs2018735	C	T	0.36	0.39	0.19	0.44						Mrg1::Hoxa9			2 hits	31kb 5' of NLRP1
17	5651148	0.98	1	rs7223628	T	C	0.37	0.39	0.19	0.44				SKIN,SKIN,VAS		14 altered motifs			2 hits	32kb 5' of NLRP1
17	5651376	0.98	1	rs12945848	A	G	0.37	0.39	0.19	0.44				IPSC	SETDB1	Spdef			2 hits	32kb 5' of NLRP1
17	5651384	0.96	1	rs7217978	G	A	0.37	0.39	0.19	0.45				IPSC	SETDB1	8 altered motifs			1 hit	32kb 5' of NLRP1
17	5651417	0.97	1	rs12451041	C	T	0.37	0.39	0.19	0.45					SETDB1	9 altered motifs			1 hit	32kb 5' of NLRP1
17	5651667	0.98	1	rs8182352	T	C	0.37	0.39	0.19	0.44					SETDB1	6 altered motifs			2 hits	32kb 5' of NLRP1
		0.99	1	rs56827701	C	T	0.37	0.39	0.19	0.44						Fox,Foxa,p300				33kb 5' of NLRP1
17	5652037	1	1	rs4790797	G	A	0.37	0.39	0.19	0.44						Hoxd10,PLZF,Sox			3 hits	33kb 5' of NLRP1
17	5652055	0.99	1	rs4790272	T	C	0.37	0.39	0.19	0.44						Hdx,Hoxa5			2 hits	33kb 5' of NLRP1
17	5652062	0.99	1	rs4790273	T	C	0.37	0.39	0.19	0.44						6 altered motifs			2 hits	33kb 5' of NLRP1
17	5652064	0.99	1	rs4790274	A	G	0.37	0.39	0.19	0.44						5 altered motifs			2 hits	33kb 5' of NLRP1
17	5652260	0.99	1	rs8182354	C	T	0.37	0.39	0.19	0.44						HMG-IY,NF-kappaB,PRDM1			2 hits	33kb 5' of NLRP1
17	5652396	0.99	1	rs1513841	T	A	0.37	0.39	0.19	0.44						5 altered motifs			2 hits	33kb 5' of NLRP1
17	5652598	0.99	1	rs1513840	G	T	0.37	0.39	0.19	0.44				LNG		HDAC2,STAT			2 hits	33kb 5' of NLRP1
17	5652609	0.99	1	rs1513839	G	C	0.37	0.39	0.19	0.44						5 altered motifs			2 hits	33kb 5' of NLRP1
17	5652777	0.99	1	rs4790275	C	G	0.37	0.39	0.19	0.44						Dmbx1,Obox6			3 hits	33kb 5' of NLRP1
17	5652814	0.99	1	rs4790276	C	A	0.37	0.39	0.19	0.44									2 hits	33kb 5' of NLRP1
17	5652972	0.99	1	rs4790277	G	A	0.37	0.39	0.19	0.44						Pbx-1,Zec			2 hits	34kb 5' of NLRP1
17	5653009	0.99	1	rs4790278	G	A	0.36	0.39	0.19	0.44						PU.1			2 hits	34kb 5' of NLRP1
17	5653105	0.99	1	rs4790279	C	T	0.37	0.39	0.19	0.44				LNG		ATF3,ATF4,E4F1		1 hit	3 hits	34kb 5' of NLRP1
17	5653133	0.99	1	rs4790280	G	A	0.37	0.39	0.19	0.44						6 altered motifs			3 hits	34kb 5' of NLRP1
17	5653221	0.99	1	rs10163480	G	C	0.37	0.39	0.19	0.44						HES1,Nkx2,PEBP			3 hits	34kb 5' of NLRP1
17	5653459	0.99	1	rs10163490	A	G	0.37	0.39	0.19	0.44						Evi-1,NRSF,PEBP			2 hits	34kb 5' of NLRP1
17	5653577	0.99	1	rs10163489	C	T	0.37	0.39	0.19	0.44						5 altered motifs			2 hits	34kb 5' of NLRP1
17	5653730	0.99	1	rs2175828	C	T	0.37	0.39	0.19	0.44									2 hits	34kb 5' of NLRP1
17	5653830	0.99	1	rs11078579	C	T	0.37	0.39	0.19	0.44						CHOP::CEBPalpha,Ik-2,Pitx2			2 hits	34kb 5' of NLRP1
17	5653884	0.98	0.99	rs2137727	G	A	0.36	0.39	0.19	0.44									2 hits	34kb 5' of NLRP1
17	5654018	0.99	1	rs2137726	G	A	0.37	0.39	0.19	0.44						5 altered motifs			2 hits	35kb 5' of NLRP1
17	5654559	0.99	1	rs4790798	G	T	0.37	0.39	0.19	0.44						EWSR1-FLI1			3 hits	35kb 5' of NLRP1
17	5654613	0.98	0.99	rs4790799	T	C	0.37	0.39	0.19	0.44						Hoxa3,Ik-2,NF-AT			3 hits	35kb 5' of NLRP1
17	5654786	0.95	0.99	rs10163514	A	G	0.36	0.38	0.19	0.43						CACD,TCF12,ZEB1			2 hits	35kb 5' of NLRP1
17	5654960	0.99	1	rs7225726	T	C	0.37	0.39	0.19	0.44						Dbx1,Nkx3			2 hits	36kb 5' of NLRP1
17	5654970	0.99	1	rs7225734	T	C	0.37	0.39	0.19	0.44						Dbx1,TATA			2 hits	36kb 5' of NLRP1
17	5655178	0.99	1	rs7221393	C	T	0.37	0.39	0.19	0.44									2 hits	36kb 5' of NLRP1
17	5655233	0.99	1	rs7222122	A	G	0.37	0.39	0.19	0.44				IPSC		CEBPB,Maf			2 hits	36kb 5' of NLRP1
17	5655279	0.97	1	rs7222141	A	T	0.37	0.39	0.19	0.45						GATA,ZEB1			2 hits	36kb 5' of NLRP1
17	5655548	0.98	1	rs7222064	C	T	0.39	0.39	0.19	0.44			ADRL			Ets,Nanog,Pbx3			1 hit	36kb 5' of NLRP1
17	5655873	0.98	1	rs12943815	C	A	0.37	0.39	0.19	0.44			ADRL			4 altered motifs			2 hits	36kb 5' of NLRP1
17	5656344	0.98	1	rs7501882	A	G	0.37	0.39	0.19	0.44			ESC, ADRL			Sox			2 hits	37kb 5' of NLRP1
17	5656405	0.98	1	rs56307223	A	G	0.37	0.39	0.19	0.44			ESC, ADRL			BCL,EWSR1-FLI1			1 hit	37kb 5' of NLRP1
17	5656413	0.98	1	rs4491583	T	G	0.37	0.39	0.19	0.44			ESC, ADRL						2 hits	37kb 5' of NLRP1
17	5661191	0.83	0.94	rs34444351	G	A	0.05	0.38	0.07	0.46						6 altered motifs			3 hits	42kb 5' of NLRP1
17	5662143	0.82	0.95	rs7221898	G	A	0.31	0.41	0.19	0.46						CDP		2 hits	2 hits	43kb 5' of NLRP1
Query SNP: rs642093 and variants with r2 >= 0.8
chr	pos (hg38)	LD	LD	variant	Ref	Alt	AFR	AMR	ASN	EUR	SiPhy	Promoter	Enhancer	DNAse	Proteins	Motifs	NHGRI/EBI	GRASP QTL	Selected eQTL	GENCODE	dbSNP
		(r²)	(D')				freq	freq	freq	freq	cons	histone marks	histone marks		bound	changed	GWAS hits	hits	hits	genes	func annot
6	32610305	0.8	0.94	rs674313	C	T	0.43	0.28	0.33	0.23		13 tissues	10 tissues	21 tissues	14 bound proteins		1 hit	6 hits	104 hits	18kb 5' of HLA-DQA1
6	32614298	1	1	rs642093	G	A	0.34	0.25	0.31	0.21			BLD			GATA,Hoxa7		4 hits	94 hits	14kb 5' of HLA-DQA1
6	32615345	0.93	0.98	rs9271342	G	C	0.34	0.25	0.32	0.22			BLD			DMRT2,Hoxb13,Hoxd10			83 hits	13kb 5' of HLA-DQA1
6	32615624	0.91	0.96	rs7760731	C	A	0.34	0.26	0.31	0.21			BLD						84 hits	13kb 5' of HLA-DQA1
6	32616161	0.84	0.95	rs9271352	T	A,C,G	0.34	0.25	0.15	0.2			IPSC, BLD		CTCF				85 hits	12kb 5' of HLA-DQA1
6	32616663	0.9	0.96	rs2647092	C	T	0.34	0.25	0.31	0.22			ESC			17 altered motifs			87 hits	12kb 5' of HLA-DQA1
Query SNP: rs6909253 and variants with r2 >= 0.8
chr	pos (hg38)	LD	LD	variant	Ref	Alt	AFR	AMR	ASN	EUR	SiPhy	Promoter	Enhancer	DNAse	Proteins	Motifs	NHGRI/EBI	GRASP QTL	Selected eQTL	GENCODE	dbSNP
		(r²)	(D')				freq	freq	freq	freq	cons	histone marks	histone marks		bound	changed	GWAS hits	hits	hits	genes	func annot
6	30076611	0.98	1	rs3132682	G	C	0.65	0.64	0.56	0.56		IPSC, BRST, SKIN	10 tissues	6 tissues		8 altered motifs		13 hits	103 hits	723bp 5' of RNF39
6	30080188	0.99	1	rs7382061	T	C	0.66	0.57	0.53	0.56			BRST, BONE					12 hits	101 hits	4.3kb 5' of RNF39
6	30086980	0.98	1	rs2057728	T	C	0.76	0.59	0.66	0.57						8 altered motifs			91 hits	1.8kb 3' of AL669914.1
6	30087600	0.96	1	rs6904455	C	T	0.83	0.6	0.66	0.57						Hand1,PU.1			95 hits	1.2kb 3' of AL669914.1
6	30087866	1	1	rs6909253	G	T	0.66	0.57	0.53	0.56			SKIN			10 altered motifs		4 hits	99 hits	954bp 3' of AL669914.1
6	30088022	1	1	rs6909437	C	T	0.66	0.57	0.53	0.56			SKIN	SKIN,SKIN		Pou5f1			93 hits	798bp 3' of AL669914.1
6	30094356	0.99	0.99	rs2394736	T	A	0.64	0.56	0.61	0.56			IPSC, GI, LIV			SREBP			96 hits	5.4kb 5' of AL669914.1
6	30095591	0.99	0.99	rs6457144	T	A	0.65	0.57	0.61	0.56		LNG, LIV	14 tissues	19 tissues	8 bound proteins	Fox,Foxc1		12 hits	97 hits	6.6kb 5' of AL669914.1
6	30096785	0.98	0.99	rs9261394	A	G	0.71	0.57	0.61	0.56			4 tissues			MZF1::1-4		11 hits	100 hits	6.1kb 3' of TRIM31
6	30097521	0.96	0.99	rs9261395	A	C	0.83	0.59	0.75	0.57			5 tissues			Irf,RORalpha1,Sox			103 hits	5.4kb 3' of TRIM31
Query SNP: rs9270623 and variants with r2 >= 0.8
chr	pos (hg38)	LD	LD	variant	Ref	Alt	AFR	AMR	ASN	EUR	SiPhy	Promoter	Enhancer	DNAse	Proteins	Motifs	NHGRI/EBI	GRASP QTL	Selected eQTL	GENCODE	dbSNP
		(r²)	(D')				freq	freq	freq	freq	cons	histone marks	histone marks		bound	changed	GWAS hits	hits	hits	genes	func annot
6	32593916	0.93	0.97	rs9270600	C	A,G,T	0.35	0.26	0.16	0.2			BLD	BLD					82 hits	4.1kb 5' of HLA-DRB1	intronic
6	32594138	0.91	0.98	rs3998182	T	C	0.35	0.29	0.16	0.21						CEBPB,Sox			100 hits	4.3kb 5' of HLA-DRB1	intronic
6	32597495	0.98	0.99	rs9270620	T	A	0.34	0.25	0.15	0.2			BLD			11 altered motifs			99 hits	7.6kb 5' of HLA-DRB1	intronic
6	32597554	1	1	rs9270623	A	C	0.34	0.25	0.15	0.2			BLD			Bcl6b,Dmbx1,HMG-IY			100 hits	7.7kb 5' of HLA-DRB1	intronic
6	32598312	0.87	0.98	rs9270662	T	G	0.34	0.22	0.14	0.18			BLD			8 altered motifs			85 hits	8.5kb 5' of HLA-DRB1	intronic
6	32598455	0.98	0.99	rs9270665	G	T	0.34	0.25	0.15	0.2			BLD			Cdc5,HNF1		3 hits	102 hits	8.6kb 5' of HLA-DRB1	intronic
6	32600018	0.84	0.95	rs76688373	A	G	0.34	0.25	0.3	0.21						4 altered motifs				10kb 5' of HLA-DRB1	intronic
6	32600286	0.84	0.95	rs78466769	G	A	0.34	0.25	0.31	0.21			BLD			Pou2f2,ZBRK1			18 hits	10kb 5' of HLA-DRB1	intronic
6	32600649	0.81	0.92	rs76756699	C	T	0.34	0.26	0.31	0.2			BLD	BLD		Evi-1,Pax-4				11kb 5' of HLA-DRB1	intronic
Query SNP: rs9366752 and variants with r2 >= 0.8
chr	pos (hg38)	LD	LD	variant	Ref	Alt	AFR	AMR	ASN	EUR	SiPhy	Promoter	Enhancer	DNAse	Proteins	Motifs	NHGRI/EBI	GRASP QTL	Selected eQTL	GENCODE	dbSNP
		(r²)	(D')				freq	freq	freq	freq	cons	histone marks	histone marks		bound	changed	GWAS hits	hits	hits	genes	func annot
6	29973654	0.81	0.97	rs9295825	G	A	0.13	0.23	0.28	0.31						5 altered motifs		1 hit	134 hits	1.5kb 5' of HCG9
6	29977119	0.8	0.97	rs4713279	T	A	0.13	0.23	0.28	0.31		23 tissues	BRN	40 tissues	4 bound proteins	7 altered motifs		1 hit	129 hits	HCG9	intronic
6	29986587	0.82	0.98	rs4947244	C	G	0.13	0.23	0.27	0.31			BLD	BLD,BLD,MUS		5 altered motifs		13 hits	127 hits	8.2kb 3' of HCG9
6	29989292	0.8	0.97	rs4959039	A	G	0.14	0.26	0.3	0.32			FAT, SKIN, BRST	ESDR,SKIN,SKIN		Foxq1			119 hits	11kb 3' of HCG9
6	29995112	0.85	0.99	rs4959040	C	A	0.13	0.23	0.28	0.31			ESDR, FAT, LNG			ATF3			122 hits	5.9kb 3' of ZNRD1-AS1
6	30003150	0.86	0.99	rs9295826	C	T	0.19	0.24	0.28	0.31			BRST, SKIN	5 tissues		Ik-1,Pbx-1,Znf143		1 hit	123 hits	ZNRD1-AS1	intronic
6	30005749	0.86	1	rs9393986	T	C	0.13	0.23	0.28	0.31		GI	5 tissues		CEBPB,RAD21			1 hit	123 hits	ZNRD1-AS1	intronic
6	30009012	0.86	1	rs2275855	T	C	0.19	0.24	0.28	0.31						4 altered motifs		2 hits	121 hits	ZNRD1-AS1	intronic
6	30010575	0.86	1	rs4713281	G	A	0.13	0.23	0.28	0.31						6 altered motifs		1 hit	125 hits	ZNRD1-AS1	intronic
6	30016475	0.86	1	rs9357092	G	A	0.14	0.24	0.28	0.31						Mef2,Rad21,TATA		15 hits	124 hits	ZNRD1-AS1	intronic
6	30017853	0.86	1	rs9348835	A	G	0.13	0.23	0.28	0.31						CEBPB,GATA,TCF12		1 hit	124 hits	ZNRD1-AS1	intronic
6	30019407	0.86	1	rs4711206	G	A	0.19	0.24	0.28	0.31						5 altered motifs		1 hit	124 hits	ZNRD1-AS1	intronic
6	30023161	0.86	1	rs6457127	T	G	0.12	0.23	0.28	0.31						CTCF,Mef2			121 hits	ZNRD1-AS1	intronic
6	30037977	0.86	1	rs4711207	C	A	0.13	0.23	0.28	0.31						GR,Nanog,Pou1f1		9 hits	126 hits	ZNRD1-AS1	intronic
6	30038988	0.86	1	rs9405044	G	A	0.13	0.23	0.28	0.31						5 altered motifs		13 hits	124 hits	ZNRD1-AS1	intronic
6	30040969	0.86	1	rs3910312	A	C	0.13	0.23	0.28	0.31						8 altered motifs			123 hits	ZNRD1-AS1	intronic
6	30041392	0.86	1	rs9393987	C	T	0.13	0.23	0.28	0.31						Pou6f1,RREB-1		1 hit	124 hits	ZNRD1-AS1	intronic
6	30042303	0.86	1	rs10580504	CAA	C	0.13	0.23	0.28	0.31						4 altered motifs			135 hits	ZNRD1-AS1	intronic
6	30042715	0.86	1	rs9380150	T	C	0.19	0.24	0.28	0.31			5 tissues	BLD		Cphx,GR,TCF4			128 hits	ZNRD1-AS1	intronic
6	30047817	0.86	1	rs7766469	G	T	0.19	0.24	0.28	0.31			BLD			7 altered motifs			119 hits	ZNRD1-AS1	intronic
6	30048899	0.86	1	rs9393988	G	A	0.19	0.24	0.28	0.31			BLD			7 altered motifs			119 hits	ZNRD1-AS1	intronic
6	30056900	1	1	rs9366752	C	T	0.12	0.22	0.28	0.28						HDAC2,Pou5f1			89 hits	ZNRD1-AS1	intronic
6	30061023	0.86	1	rs9295829	A	G	0.13	0.23	0.28	0.31		24 tissues		36 tissues	13 bound proteins	Foxa,Foxj2,Nkx3		1 hit	127 hits	ZNRD1	intronic
6	30072307	0.86	1	rs9393989	G	A	0.19	0.24	0.28	0.31		IPSC, SKIN	BRST, LIV			5 altered motifs		12 hits	121 hits	RNF39	intronic
6	30072514	0.86	1	rs10947050	C	T	0.13	0.23	0.28	0.31						E4F1,Myf			121 hits	RNF39	intronic
6	30072826	0.86	1	rs12200084	G	A	0.13	0.23	0.28	0.31		IPSC	BRST, SKIN, LIV			5 altered motifs			121 hits	RNF39	intronic
6	30079626	0.86	1	rs4711209	G	A	0.13	0.23	0.28	0.31						6 altered motifs			127 hits	3.7kb 5' of RNF39

## Sheet: A3.rSNPBase
Supplementary Table [A3]: Identification of SNVs and its probable regulatory role using rSNPBase
SNV Ids	rSNP	LD-proxy of rSNP(r2>0.8)	Proximal regulation	Distal regulation	miRNA regulation	RNA binding protein mediated regulation	eQTL
rs11018509	no	yes	no	no	no	no	no
rs10830222	no	yes	no	no	no	no	no
rs61000653	no	no	no	no	no	no	no
rs10765193	no	yes	no	no	no	no	no
rs11018513	no	yes	no	no	no	no	no
rs10765194	no	yes	no	no	no	no	no
rs201029107	no	no	no	no	no	no	no
rs11018518	no	yes	no	no	no	no	no
rs10830236	no	yes	no	no	no	no	yes
rs11018520	no	yes	no	no	no	no	no
rs7949856	no	yes	no	no	no	no	no
rs7950250	no	yes	no	no	no	no	no
rs35537664	yes	yes	yes	no	no	no	no
rs7925404	yes	yes	yes	no	no	no	no
rs12575636	no	yes	no	no	no	no	yes
rs4409785	no	no	no	no	no	no	yes
rs11021232	no	no	no	no	no	no	yes
rs11813807	no	yes	no	no	no	no	yes
rs11003832	no	yes	no	no	no	no	no
rs11003833	no	yes	no	no	no	no	no
rs2384309	no	no	no	no	no	no	no
rs12254668	no	no	no	no	no	no	no
rs112951613	no	no	no	no	no	no	no
rs5785020	no	no	no	no	no	no	no
rs1954342	no	yes	no	no	no	no	yes
rs10748075	no	yes	no	no	no	no	no
rs7972511	no	yes	no	no	no	no	yes
rs1346310	no	yes	no	no	no	no	yes
rs2638858	no	yes	no	no	no	no	yes
rs1035811	no	yes	no	no	no	no	no
rs1116144	no	yes	no	no	no	no	no
rs10878626	no	yes	no	no	no	no	no
rs2920814	no	yes	no	no	no	no	no
rs7487140	no	yes	no	no	no	no	no
rs1838353	no	yes	no	no	no	no	no
rs2588400	no	yes	no	no	no	no	yes
rs2933357	no	yes	no	no	no	no	no
rs2933369	no	yes	no	no	no	no	no
rs10878661	no	yes	no	no	no	no	no
rs12307885	no	yes	no	no	no	no	no
rs1444216	no	yes	no	no	no	no	yes
rs2920828	no	yes	no	no	no	no	no
rs1838352	no	yes	no	no	no	no	no
rs2588399	yes	yes	yes	no	no	no	no
rs10878731	yes	yes	yes	no	no	no	no
rs2920821	yes	yes	yes	no	no	no	no
rs1492319	yes	yes	yes	no	no	no	yes
rs2933352	yes	yes	yes	no	no	no	no
rs2933350	no	yes	no	no	no	no	no
rs1867436	no	yes	no	no	no	no	no
rs4768290	no	yes	no	no	no	no	no
rs16843742	no	yes	no	no	no	no	no
rs10576515	no	no	no	no	no	no	no
rs6463769	no	yes	no	no	no	no	yes
rs6973579	no	yes	no	no	no	no	yes
rs10215221	no	yes	no	no	no	no	no
rs2192346	no	yes	no	no	no	no	yes
rs9268846	no	no	no	no	no	no	yes
rs9268849	no	no	no	no	no	no	yes
rs9268853	no	no	no	no	no	no	yes
rs9268858	no	no	no	no	no	no	yes
rs9268860	no	no	no	no	no	no	yes
rs9268864	no	no	no	no	no	no	yes
rs7747529	no	no	no	no	no	no	yes
rs9268884	no	no	no	no	no	no	yes
rs9268889	no	no	no	no	no	no	yes
rs9268905	no	no	no	no	no	no	yes
rs9268906	no	no	no	no	no	no	yes
rs9268923	no	no	no	no	no	no	yes
rs2395185	no	no	no	no	no	no	yes
rs2395186	no	no	no	no	no	no	yes
rs9268965	no	no	no	no	no	no	yes
rs9268969	no	no	no	no	no	no	yes
rs9268970	no	no	no	no	no	no	yes
rs9391781	no	no	no	no	no	no	yes
rs77244909	no	no	no	no	no	no	no
rs76914018	no	no	no	no	no	no	no
rs28895234	no	no	no	no	no	no	no
rs9405038	no	no	no	no	no	no	no
rs9368725	no	no	no	no	no	no	no
rs9380306	no	no	no	no	no	no	no
rs9368726	no	no	no	no	no	no	yes
rs9405108	no	no	no	no	no	no	yes
rs9391877	no	no	no	no	no	no	yes
rs9405109	no	no	no	no	no	no	yes
rs9405110	no	no	no	no	no	no	yes
rs9286790	no	no	no	no	no	no	yes
rs9348886	no	no	no	no	no	no	yes
rs12215261	no	no	no	no	no	no	no
rs1707654	no	yes	no	no	no	no	no
rs1707692	no	yes	no	no	no	no	no
rs1707691	no	yes	no	no	no	no	yes
rs1707690	no	yes	no	no	no	no	no
rs1626881	no	yes	no	no	no	no	yes
rs1398617	no	yes	no	no	no	no	no
rs9832712	no	yes	no	no	no	no	no
rs2668200	no	yes	no	no	no	no	no
rs2686399	no	yes	no	no	no	no	no
rs3495	yes	no	yes	no	no	no	no
rs35163888	no	no	no	no	no	no	no
rs2686405	no	yes	no	no	no	no	no
rs2668203	no	yes	no	no	no	no	no
rs2668208	no	yes	no	no	no	no	no
rs2668209	no	yes	no	no	no	no	no
rs2668210	no	yes	no	no	no	no	no
rs2668212	no	yes	no	no	no	no	no
rs2686409	no	yes	no	no	no	no	no
rs9913271	yes	yes	no	no	no	yes	yes
rs9908489	yes	yes	no	no	no	yes	no
rs150971720	yes	no	no	no	no	yes	no
rs1121814	yes	yes	no	no	no	yes	no
rs961826	yes	yes	no	yes	no	yes	no
rs961827	yes	yes	no	yes	no	yes	no
rs12150220	yes	yes	no	yes	no	yes	no
rs10852870	yes	yes	no	yes	no	yes	yes
rs11078575	yes	yes	no	yes	no	yes	yes
rs1877658	yes	yes	no	no	no	yes	no
rs925595	yes	yes	yes	no	no	no	no
rs925597	yes	yes	yes	no	no	no	no
rs925598	yes	yes	yes	no	no	no	no
rs1156989	yes	yes	yes	no	no	no	no
rs2716937	yes	yes	yes	no	no	no	no
rs2670643	yes	yes	yes	no	no	no	no
rs8073142	yes	yes	yes	no	no	no	no
rs8073839	yes	yes	yes	no	no	no	no
rs71370076	yes	no	yes	no	no	no	no
rs3926687	yes	yes	yes	yes	no	no	yes
rs4790781	no	yes	no	no	no	no	no
rs9914508	no	yes	no	no	no	no	yes
rs7215823	no	yes	no	no	no	no	no
rs2670636	yes	yes	no	yes	no	no	yes
rs2137719	no	yes	no	no	no	no	no
rs11078576	no	yes	no	no	no	no	yes
rs925591	no	yes	no	no	no	no	no
rs2733376	no	yes	no	no	no	no	no
rs2733375	no	yes	no	no	no	no	no
rs2716920	no	yes	no	no	no	no	no
rs2716919	no	yes	no	no	no	no	no
rs2670655	no	yes	no	no	no	no	no
rs2716918	no	yes	no	no	no	no	no
rs2670657	no	yes	no	no	no	no	no
rs2670658	no	yes	no	no	no	no	no
rs2733374	no	yes	no	no	no	no	no
rs2670659	no	yes	no	no	no	no	no
rs2670660	no	yes	no	no	no	no	no
rs2670661	no	yes	no	no	no	no	yes
rs1877659	no	yes	no	no	no	no	no
rs2733360	no	yes	no	no	no	no	no
rs2716917	no	yes	no	no	no	no	yes
rs2733359	no	yes	no	no	no	no	yes
rs35658367	no	no	no	no	no	no	no
rs201093637	no	no	no	no	no	no	no
rs2716916	no	yes	no	no	no	no	no
rs2716915	no	yes	no	no	no	no	no
rs2733358	no	yes	no	no	no	no	no
rs2733357	yes	yes	no	yes	no	no	no
rs2733356	yes	yes	no	yes	no	no	no
rs2733355	yes	yes	no	yes	no	no	no
rs2716914	yes	yes	no	yes	no	no	no
rs2716913	yes	yes	no	yes	no	no	no
rs2733349	yes	yes	yes	yes	no	no	yes
rs2716912	yes	yes	yes	yes	no	no	yes
rs12953185	yes	yes	yes	yes	no	no	no
rs4790791	yes	yes	no	yes	no	no	yes
rs4790792	yes	yes	no	yes	no	no	yes
rs2733380	yes	yes	no	yes	no	no	no
rs2733379	yes	yes	no	yes	no	no	yes
rs2670641	yes	yes	no	yes	no	no	no
rs2255534	yes	yes	no	yes	no	no	no
rs2953436	yes	yes	no	yes	no	no	no
rs2394688	no	no	no	no	no	no	yes
rs2394173	no	no	no	no	no	no	yes
rs6457057	no	no	no	no	no	no	yes
rs7776026	no	no	no	no	no	no	yes
rs6911139	no	no	no	no	no	no	no
rs6934957	no	no	no	no	no	no	no
rs6932888	no	no	no	no	no	no	yes
rs6932596	no	no	no	no	no	no	yes
rs9380142	no	no	no	no	no	no	yes
rs9380143	no	no	no	no	no	no	yes
rs9380145	no	no	no	no	no	no	yes
rs4713250	no	no	no	no	no	no	yes
rs9295821	no	no	no	no	no	no	yes
rs446049	no	no	no	no	no	no	no
rs2523763	no	no	no	no	no	no	yes
rs4711200	no	no	no	no	no	no	yes
rs2734987	no	no	no	no	no	no	yes
rs2975035	no	no	no	no	no	no	yes
rs3115627	no	no	no	no	no	no	yes
rs3094643	no	no	no	no	no	no	yes
rs2734982	no	no	no	no	no	no	yes
rs2975034	no	no	no	no	no	no	yes
rs2975033	no	no	no	no	no	no	yes
rs2905756	no	no	no	no	no	no	yes
rs1611680	no	no	no	no	no	no	yes
rs2517840	no	no	no	no	no	no	yes
rs1611702	no	no	no	no	no	no	yes
rs1611704	no	no	no	no	no	no	yes
rs2523822	no	no	no	no	no	no	yes
rs1611715	no	no	no	no	no	no	yes
rs76086322	no	no	no	no	no	no	no
rs2523818	no	no	no	no	no	no	yes
rs2734972	no	no	no	no	no	no	yes
rs2734968	no	no	no	no	no	no	yes
rs2844821	no	no	no	no	no	no	yes
rs2844820	no	no	no	no	no	no	yes
rs2734966	no	no	no	no	no	no	yes
rs1908773	yes	yes	no	no	no	yes	no
rs1692617	yes	yes	no	no	no	yes	yes
rs3104243	yes	yes	no	no	no	yes	yes
rs778494	yes	yes	no	no	no	yes	no
rs778503	yes	yes	no	no	no	yes	no
rs778501	yes	yes	no	no	no	yes	no
rs778500	yes	yes	no	no	no	yes	no
rs778499	yes	yes	no	no	no	yes	no
rs778496	yes	yes	no	no	no	yes	no
rs6808513	yes	yes	no	no	no	yes	no
rs7645209	yes	yes	no	no	no	yes	no
rs11129119	yes	yes	no	no	no	yes	no
rs6767599	yes	yes	no	no	no	yes	no
rs704533	yes	yes	no	no	no	yes	no
rs6780723	yes	yes	no	no	no	yes	no
rs201671761	no	no	no	no	no	no	no
rs74845500	no	no	no	no	no	no	no
rs3104244	yes	yes	no	no	no	yes	no
rs1692620	yes	yes	no	no	no	yes	no
rs1695200	yes	yes	no	no	no	yes	yes
rs6780787	yes	yes	no	no	no	yes	no
rs9830742	yes	yes	no	no	no	yes	no
rs778526	yes	yes	no	no	no	yes	no
rs778523	yes	yes	no	no	no	yes	no
rs778480	yes	yes	no	no	no	yes	no
rs778476	yes	yes	no	no	no	yes	no
rs778475	yes	yes	no	no	no	yes	no
rs1695188	no	yes	no	no	no	no	no
rs1692612	yes	yes	no	no	no	yes	no
rs34080387	yes	yes	no	no	no	yes	no
rs199589226	yes	no	no	no	no	yes	no
rs35161626	no	no	no	no	no	no	no
rs1692650	yes	yes	no	no	no	yes	yes
rs778514	yes	yes	no	no	no	yes	no
rs778510	yes	yes	no	no	no	yes	no
rs1498811	yes	yes	no	no	no	yes	no
rs6776424	yes	yes	no	no	no	yes	yes
rs13064035	yes	yes	no	no	no	yes	no
rs6775232	yes	yes	no	no	no	yes	no
rs1498809	yes	yes	no	no	no	yes	no
rs11916411	yes	yes	no	no	no	yes	no
rs17194786	yes	yes	no	no	no	yes	no
rs6763329	yes	yes	no	no	no	yes	no
rs6763535	yes	yes	no	no	no	yes	no
rs62160391	no	no	no	no	no	no	no
rs56830046	no	no	no	no	no	no	no
rs4308124	no	no	no	no	no	no	no
rs57874285	no	no	no	no	no	no	no
rs57707030	no	no	no	no	no	no	no
rs115444904	no	no	no	no	no	no	no
rs970233	yes	yes	no	yes	no	no	no
rs4585282	no	yes	no	no	no	no	no
rs7674579	no	yes	no	no	no	no	no
rs1595624	no	yes	no	no	no	no	no
rs4235232	yes	yes	yes	no	no	no	no
rs10014851	yes	yes	yes	no	no	no	no
rs6535944	no	yes	no	no	no	no	no
rs6535945	no	yes	no	no	no	no	no
rs6535946	yes	yes	yes	no	no	no	yes
rs4790796	no	yes	no	no	no	no	no
rs12185249	yes	yes	no	yes	no	no	no
rs2670645	no	yes	no	no	no	no	yes
rs2670646	no	yes	no	no	no	no	yes
rs12453661	no	yes	no	no	no	no	yes
rs9895574	no	yes	no	no	no	no	yes
rs55910334	yes	yes	no	yes	no	no	no
rs2716883	no	yes	no	no	no	no	no
rs11078577	no	yes	no	no	no	no	no
rs2203296	no	yes	no	no	no	no	yes
rs34343526	no	no	no	no	no	no	no
rs1513837	no	yes	no	no	no	no	no
rs2716872	no	yes	no	no	no	no	no
rs2716871	no	yes	no	no	no	no	no
rs878329	no	yes	no	no	no	no	no
rs12452793	no	yes	no	no	no	no	no
rs12450258	no	yes	no	no	no	no	no
rs2871222	no	yes	no	no	no	no	no
rs12453329	no	yes	no	no	no	no	no
rs2018735	no	yes	no	no	no	no	no
rs7223628	no	yes	no	no	no	no	no
rs12945848	no	yes	no	no	no	no	no
rs7217978	no	yes	no	no	no	no	no
rs12451041	no	yes	no	no	no	no	no
rs8182352	no	yes	no	no	no	no	no
rs56827701	no	no	no	no	no	no	no
rs4790797	no	yes	no	no	no	no	no
rs4790272	no	yes	no	no	no	no	no
rs4790273	no	yes	no	no	no	no	no
rs4790274	no	yes	no	no	no	no	no
rs8182354	yes	yes	no	yes	no	no	yes
rs1513841	yes	yes	no	yes	no	no	no
rs1513840	yes	yes	no	yes	no	no	no
rs1513839	yes	yes	no	yes	no	no	no
rs4790275	yes	yes	no	yes	no	no	no
rs4790276	yes	yes	no	yes	no	no	no
rs4790277	yes	yes	no	yes	no	no	no
rs4790278	yes	yes	no	yes	no	no	no
rs4790279	yes	yes	no	yes	no	no	yes
rs4790280	yes	yes	no	yes	no	no	yes
rs10163480	yes	yes	no	yes	no	no	no
rs10163490	yes	yes	no	yes	no	no	no
rs10163489	yes	yes	no	yes	no	no	no
rs2175828	yes	yes	no	yes	no	no	no
rs11078579	yes	yes	no	yes	no	no	no
rs2137727	yes	yes	no	yes	no	no	no
rs2137726	yes	yes	no	yes	no	no	no
rs4790798	no	yes	no	no	no	no	no
rs4790799	no	yes	no	no	no	no	no
rs10163514	no	yes	no	no	no	no	no
rs7225726	no	yes	no	no	no	no	no
rs7225734	no	yes	no	no	no	no	no
rs7221393	no	yes	no	no	no	no	no
rs7222122	no	yes	no	no	no	no	no
rs7222141	no	yes	no	no	no	no	no
rs7222064	no	yes	no	no	no	no	no
rs12943815	no	yes	no	no	no	no	no
rs7501882	no	yes	no	no	no	no	no
rs56307223	no	yes	no	no	no	no	no
rs4491583	no	yes	no	no	no	no	yes
rs34444351	no	yes	no	no	no	no	no
rs7221898	no	yes	no	no	no	no	yes
rs674313	no	yes	no	no	no	no	yes
rs642093	no	yes	no	no	no	no	yes
rs9271342	no	no	no	no	no	no	yes
rs7760731	no	no	no	no	no	no	yes
rs9271352	no	no	no	no	no	no	yes
rs2647092	no	no	no	no	no	no	yes
rs3132682	no	no	no	no	no	no	yes
rs7382061	no	no	no	no	no	no	yes
rs2057728	no	no	no	no	no	no	yes
rs6904455	no	no	no	no	no	no	yes
rs6909253	no	no	no	no	no	no	yes
rs6909437	no	no	no	no	no	no	no
rs2394736	no	no	no	no	no	no	no
rs6457144	no	no	no	no	no	no	yes
rs9261394	no	no	no	no	no	no	yes
rs9261395	no	no	no	no	no	no	no
rs9270600	no	no	no	no	no	no	yes
rs3998182	no	no	no	no	no	no	yes
rs9270620	no	no	no	no	no	no	yes
rs9270623	no	yes	no	no	no	no	yes
rs9270662	no	no	no	no	no	no	yes
rs9270665	no	no	no	no	no	no	yes
rs76688373	no	no	no	no	no	no	no
rs78466769	no	no	no	no	no	no	no
rs76756699	no	no	no	no	no	no	no
rs9295825	no	no	no	no	no	no	yes
rs4713279	no	no	no	no	no	no	yes
rs4947244	no	no	no	no	no	no	yes
rs4959039	no	no	no	no	no	no	yes
rs4959040	no	no	no	no	no	no	yes
rs9295826	no	no	no	no	no	no	yes
rs9393986	no	no	no	no	no	no	yes
rs2275855	no	no	no	no	no	no	yes
rs4713281	no	no	no	no	no	no	yes
rs9357092	no	no	no	no	no	no	yes
rs9348835	no	no	no	no	no	no	yes
rs4711206	no	no	no	no	no	no	yes
rs6457127	no	no	no	no	no	no	yes
rs4711207	no	no	no	no	no	no	yes
rs9405044	no	no	no	no	no	no	yes
rs3910312	no	no	no	no	no	no	yes
rs9393987	no	no	no	no	no	no	no
rs10580504	no	no	no	no	no	no	no
rs9380150	no	no	no	no	no	no	yes
rs7766469	no	no	no	no	no	no	yes
rs9393988	no	no	no	no	no	no	yes
rs9366752	no	no	no	no	no	no	yes
rs9295829	no	no	no	no	no	no	yes
rs9393989	no	no	no	no	no	no	yes
rs10947050	no	no	no	no	no	no	yes
rs12200084	no	no	no	no	no	no	yes
rs4711209	no	no	no	no	no	no	yes

## Sheet: A4.RegulomeDBScore
Supplementary Table [A4]: Identification and prioritization of LD SNVs using RegulomeDB
SNV Ids	RegulomeDBscore
rs10215221	5
rs1035811	6
rs10576515	7
rs10748075	5
rs10765193	7
rs10765194	3a
rs10830222	6
rs10830236	7
rs10852870	4
rs10878626	5
rs10878661	6
rs10878731	7
rs11003832	6
rs11003833	7
rs11018509	5
rs11018513	6
rs11018518	7
rs11018520	5
rs11021232	6
rs11078575	4
rs11078576	5
rs1116144	6
rs1121814	3a
rs112951613	5
rs1156989	4
rs11813807	7
rs12150220	4
rs12215261	4
rs12254668	7
rs12307885	6
rs12575636	4
rs12953185	5
rs1346310	6
rs1398617	5
rs1444216	7
rs1492319	2b
rs150971720	na
rs1626881	6
rs16843742	7
rs1707654	7
rs1707690	7
rs1707691	7
rs1707692	7
rs1838352	5
rs1838353	6
rs1867436	6
rs1877658	3a
rs1877659	5
rs1954342	6
rs201029107	6
rs201093637	5
rs2137719	7
rs2192346	6
rs2255534	5
rs2384309	5
rs2394173	1d
rs2394688	3a
rs2395185	7
rs2395186	7
rs2523763	3a
rs2588399	5
rs2588400	5
rs2638858	6
rs2668200	5
rs2668203	7
rs2668208	3b
rs2668209	7
rs2668210	6
rs2668212	7
rs2670636	6
rs2670641	5
rs2670643	2b
rs2670655	5
rs2670657	5
rs2670658	6
rs2670659	5
rs2670660	5
rs2670661	5
rs2686399	5
rs2686405	6
rs2686409	6
rs2716912	7
rs2716913	2b
rs2716914	3a
rs2716915	5
rs2716916	7
rs2716917	7
rs2716918	5
rs2716919	5
rs2716920	2b
rs2716937	2b
rs2733349	6
rs2733355	2b
rs2733356	2b
rs2733357	3a
rs2733358	5
rs2733359	6
rs2733360	6
rs2733374	5
rs2733375	3a
rs2733376	3a
rs2733379	5
rs2733380	4
rs2734987	3a
rs28895234	7
rs2920814	5
rs2920821	5
rs2920828	5
rs2933350	7
rs2933352	5
rs2933357	5
rs2933369	7
rs2953436	5
rs2975035	4
rs3495	6
rs35163888	6
rs35537664	6
rs35658367	5
rs3926687	4
rs4409785	4
rs446049	4
rs4711200	3a
rs4713250	3a
rs4768290	6
rs4790781	5
rs4790791	5
rs4790792	5
rs5785020	6
rs61000653	6
rs6457057	5
rs6463769	4
rs6911139	5
rs6932596	2b
rs6932888	4
rs6934957	4
rs6973579	4
rs71370076	5
rs7215823	5
rs7487140	5
rs76914018	na
rs77244909	na
rs7747529	5
rs7776026	3a
rs7925404	7
rs7949856	6
rs7950250	7
rs7972511	4
rs8073142	5
rs8073839	5
rs925591	7
rs925595	4
rs925597	2a
rs925598	2b
rs9268846	7
rs9268849	5
rs9268853	1f
rs9268858	6
rs9268860	6
rs9268864	2b
rs9268884	6
rs9268889	5
rs9268905	7
rs9268906	7
rs9268923	6
rs9268965	6
rs9268969	7
rs9268970	7
rs9286790	1f
rs9295821	2b
rs9348886	4
rs9368725	6
rs9368726	1f
rs9380142	3a
rs9380143	6
rs9380145	4
rs9380306	6
rs9391781	7
rs9391877	1f
rs9405038	7
rs9405108	1f
rs9405109	5
rs9405110	5
rs961826	4
rs961827	5
rs9832712	7
rs9908489	5
rs9913271	5
rs9914508	5
rs10014851	3a
rs10163480	5
rs10163489	5
rs10163490	5
rs10163514	7
rs10580504	5
rs10947050	4
rs11078577	5
rs11078579	6
rs11129119	5
rs115444904	na
rs11916411	5
rs12185249	5
rs12200084	4
rs12450258	5
rs12451041	3a
rs12452793	5
rs12453329	5
rs12453661	3a
rs12943815	3a
rs12945848	4
rs13064035	2b
rs1498809	5
rs1498811	7
rs1513837	5
rs1513839	6
rs1513840	6
rs1513841	5
rs1595624	7
rs1611680	5
rs1611702	5
rs1611704	4
rs1611715	2a
rs1692612	5
rs1692617	4
rs1692620	6
rs1692650	4
rs1695188	6
rs1695200	7
rs17194786	7
rs1908773	6
rs199589226	6
rs201671761	3a
rs2018735	5
rs2057728	3a
rs2137726	5
rs2137727	5
rs2175828	7
rs2203296	6
rs2275855	5
rs2394736	7
rs2517840	4
rs2523818	6
rs2523822	1f
rs2647092	2b
rs2670645	2b
rs2670646	5
rs2716871	5
rs2716872	5
rs2716883	5
rs2734966	5
rs2734968	5
rs2734972	5
rs2734982	3a
rs2844820	5
rs2844821	5
rs2871222	5
rs2905756	5
rs2975033	6
rs2975034	7
rs3094643	4
rs3104243	2b
rs3104244	3a
rs3115627	1b
rs3132682	1b
rs34080387	5
rs34343526	3a
rs34444351	5
rs35161626	6
rs3910312	6
rs3998182	6
rs4235232	7
rs4308124	6
rs4491583	4
rs4585282	7
rs4711206	1f
rs4711207	5
rs4711209	1f
rs4713279	4
rs4713281	4
rs4790272	6
rs4790273	6
rs4790274	6
rs4790275	5
rs4790276	5
rs4790277	5
rs4790278	5
rs4790279	5
rs4790280	5
rs4790796	7
rs4790797	7
rs4790798	5
rs4790799	5
rs4947244	1f
rs4959039	1f
rs4959040	4
rs55910334	5
rs56307223	4
rs56827701	na
rs56830046	4
rs57707030	3a
rs57874285	3a
rs62160391	7
rs642093	7
rs6457127	5
rs6457144	1d
rs6535944	3a
rs6535945	7
rs6535946	2c
rs674313	4
rs6763329	5
rs6763535	5
rs6767599	7
rs6775232	3a
rs6776424	5
rs6780723	6
rs6780787	3a
rs6808513	5
rs6904455	4
rs6909253	6
rs6909437	5
rs704533	2b
rs7217978	4
rs7221393	5
rs7221898	5
rs7222064	5
rs7222122	5
rs7222141	7
rs7223628	5
rs7225726	6
rs7225734	5
rs7382061	1f
rs74845500	na
rs7501882	3a
rs76086322	na
rs7645209	4
rs76688373	na
rs7674579	7
rs76756699	na
rs7760731	5
rs7766469	6
rs778475	6
rs778476	3a
rs778480	6
rs778494	6
rs778496	5
rs778499	4
rs778500	5
rs778501	7
rs778503	5
rs778510	5
rs778514	4
rs778523	7
rs778526	5
rs78466769	na
rs8182352	5
rs8182354	7
rs878329	5
rs9261394	1f
rs9261395	3a
rs9270600	7
rs9270620	6
rs9270623	6
rs9270662	6
rs9270665	6
rs9271342	5
rs9271352	6
rs9295825	3a
rs9295826	3a
rs9295829	1b
rs9348835	5
rs9357092	1d
rs9366752	7
rs9380150	1f
rs9393986	1f
rs9393987	5
rs9393988	7
rs9393989	1b
rs9405044	1f
rs970233	4
rs9830742	7
rs9895574	7

## Sheet: A5.PRIORITIZED
Supplementary Table [A5]:Prioritized SNVs and its probable regulation from rSNPBase and RegulomeDB
SNV Ids	rSNPBase	RegulomeDB score
rs10014851	yes	3a
rs10163480	yes	5
rs10163489	yes	5
rs10163490	yes	5
rs10852870	yes	4
rs10878731	yes	7
rs11078575	yes	4
rs11078579	yes	6
rs11129119	yes	5
rs1121814	yes	3a
rs1156989	yes	4
rs11916411	yes	5
rs12150220	yes	4
rs12185249	yes	5
rs12953185	yes	5
rs13064035	yes	2b
rs1492319	yes	2b
rs1498809	yes	5
rs1498811	yes	7
rs150971720	yes	5
rs1513839	yes	6
rs1513840	yes	6
rs1513841	yes	5
rs1692612	yes	5
rs1692617	yes	4
rs1692620	yes	6
rs1692650	yes	4
rs1695200	yes	7
rs17194786	yes	7
rs1877658	yes	3a
rs1908773	yes	6
rs199589226	yes	6
rs2137726	yes	5
rs2137727	yes	5
rs2175828	yes	7
rs2255534	yes	5
rs2588399	yes	5
rs2670636	yes	6
rs2670641	yes	5
rs2670643	yes	2b
rs2716912	yes	7
rs2716913	yes	2b
rs2716914	yes	3a
rs2716937	yes	2b
rs2733349	yes	6
rs2733355	yes	2b
rs2733356	yes	2b
rs2733357	yes	3a
rs2733379	yes	5
rs2733380	yes	4
rs2920821	yes	5
rs2933352	yes	5
rs2953436	yes	5
rs3104243	yes	2b
rs3104244	yes	3a
rs34080387	yes	5
rs3495	yes	6
rs35537664	yes	6
rs3926687	yes	4
rs4235232	yes	7
rs4790275	yes	5
rs4790276	yes	5
rs4790277	yes	5
rs4790278	yes	5
rs4790279	yes	5
rs4790280	yes	5
rs4790791	yes	5
rs4790792	yes	5
rs55910334	yes	5
rs6535946	yes	2c
rs6763329	yes	5
rs6763535	yes	5
rs6767599	yes	7
rs6775232	yes	3a
rs6776424	yes	5
rs6780723	yes	6
rs6780787	yes	3a
rs6808513	yes	5
rs704533	yes	2b
rs71370076	yes	5
rs7645209	yes	4
rs778475	yes	6
rs778476	yes	3a
rs778480	yes	6
rs778494	yes	6
rs778496	yes	5
rs778499	yes	4
rs778500	yes	5
rs778501	yes	7
rs778503	yes	5
rs778510	yes	5
rs778514	yes	4
rs778523	yes	7
rs778526	yes	5
rs7925404	yes	7
rs8073142	yes	5
rs8073839	yes	5
rs8182354	yes	7
rs925595	yes	4
rs925597	yes	2a
rs925598	yes	2b
rs961826	yes	4
rs961827	yes	5
rs970233	yes	4
rs9830742	yes	7
rs9908489	yes	5
rs9913271	yes	5

## Sheet: A6. Target loci of SNVs
Supplementary Table [A6]:Identification of target gene[s]/loci regulated by prioritized SNVs
SNV Ids	Target loci regulated	Obtained from database
rs13064035	UBE2E2	rSNPBase
rs1492319	MUC19	rSNPBase
rs2670643	NLRP1	rSNPBase
	NUP88	GTEx Portal
rs2716913	DERL2	rSNPBase
	MIS12	rSNPBase
rs2716937	NLRP1	rSNPBase
	NUP88	GTEx Portal
rs2733355	DERL2	rSNPBase
	MIS12	rSNPBase
rs2733356	DERL2	rSNPBase
	MIS12	rSNPBase
rs3104243	UBE2E2	rSNPBase
rs6535946	RNF175	rSNPBase
rs704533	UBE2E2	rSNPBase
rs925597	NLRP1	rSNPBase
rs925598	NLRP1	rSNPBase

## Sheet: A7.cellbased evidence
Supplementary Table [A7]: Prioritized SNVs and its Skin tissue specific target gene regulation evidences from rSNPBase and GTEx.
SNV Ids	Gene name	Regulation	Cell-line evidence		GTEx-Gene Symbol	Cell-Line
rs13064035	UBE2E2	RNA binding protein mediated regulation
rs1492319	MUC19	Proximal transcriptional regulation
rs2670643	NLRP1	Proximal transcriptional regulation	Skin:keratinocyte		NUP88	Skin - Not Sun Exposed (Suprapubic)
rs2716913	DERL2	Distal transcriptional regulation
	MIS12	Distal transcriptional regulation
rs2716937	NLRP1	Proximal transcriptional regulation	Skin:keratinocyte		NUP88	Skin - Not Sun Exposed (Suprapubic)
rs2733355	DERL2	Distal transcriptional regulation
	MIS12	Distal transcriptional regulation
rs2733356	DERL2	Distal transcriptional regulation
	MIS12	Distal transcriptional regulation
rs3104243	UBE2E2	RNA binding protein mediated regulation
rs6535946	RNF175	Proximal transcriptional regulation	Skin:Melanoma
rs704533	UBE2E2	RNA binding protein mediated regulation
rs925597	NLRP1	Proximal transcriptional regulation	Skin:Fibroblast		NUP88	Skin - Not Sun Exposed (Suprapubic)
rs925598	NLRP1	Proximal transcriptional regulation	Skin:Fibroblast
