# Supplementary material for: A comprehensive meta-analysis and prioritization study to identify vitiligo associated coding and non-coding SNV candidates using web-based bioinformatics tools
Source: Sci Rep. 2022 Aug 25;12:14543. doi: 10.1038/s41598-022-18766-9 (PMC9411560; doi:10.1038/s41598-022-18766-9)
Supplement: Supplementary file 4 — Supplementary Information 4. [file 41598_2022_18766_MOESM4_ESM.xlsx]

## Sheet: S1
TITLE: A comprehensive meta-analysis and prioritization study to identify vitiligo associated coding and non-coding SNV candidates using web-based Bioinformatics tools.
Supplementary Table 1 [S1]: List of Vitiligo associated GWA studies and CGA studies-SNVs
REFERENCE	P VALUE	POPULATION	GWAS	SNV	GENE NAME	MAF VALUE	ANCESTRAL ALLELE	CHROMOSOME POSITION
Imran M et al 2012	<0.05	Gujarat	CGAS	rs2243250	IL4	T=0.4698/2353	C	chr5:132673462 (GRCh38.p12)
Jin Y 2012	1.53X10-9	European	GWAS	rs1701704	IKZF4	G=0.2019/1011	A	chr12:56018703
P Jahan ‎2013	0.002	India	CGAS	rs3761548	FOXP3	T=0.2368/894	C	chrX:49261784 (GRCh38.p12)
SD Jadeja 2017	<0.05	India	CGAS	rs2071543	PSMB8	T=0.1520/761	C	chr6:32843852 (GRCh38.p12)
SD Jadeja 2017	<0.05	Gujarat	CGAS	rs2071464	PSMB8	A=0.4293/2150	C	chr6:32841299 (GRCh38.p12)
NA Elhawary - ‎2014	<0.001	Saudi Population	CGAS	rs17587	PSMB9	A=0.2244/1124	G	chr6:32857313 (GRCh38.p12)
Ladha NC 2013	<0.0001	Gujarat	CGAS	rs11575993	SOD2	NA	C	chr6:159688219 (GRCh38.p12)
Ladha NC 2015	0.003	Gujarat	CGAS	rs8192291	SOD3	T=0.1985/994	C	chr4:24799732 (GRCh38.p12)
Ladha NC 2013	<0.0125	Gujarat	CGAS	rs1804450	SOD1	NA	C	chr21:31663836 (GRCh38.p12)
Ladha NC 2013	<0.0126	Gujarat	CGAS	rs11556619	SOD1	NA	A	chr21:31667264 (GRCh38.p12)
D Wu - ‎2015	0.0002	South Indian Tamil	CGAS	rs 1800629	TNF	A=0.0903/452	G	chr6:31575254 (GRCh38.p12)
Rajendiran KS 2018	<0.0001	South Indian Tamil	CGAS	rs2476601	PTPN22	A=0.0274/137	G	chr1:113834946 (GRCh38.p12)
JX Chen - ‎2014	< 0·001	Chinese-Han population	CGAS	rs1801133	MTHFR	A=0.2454/1229	C	chr1:11796321 (GRCh38.p12)
MS Mansuri - ‎2017	0.005	Gujarat	CGAS	rs7943316	CAT	T=0.4880/2444	C	chr11:34438925 (GRCh38.p12)
MS Mansuri - ‎2017	< 0.001	Gujarat	CGAS	rs1049982	CAT	T=0.4712/2360	C	chr11:34438994 (GRCh38.p12)
Rajendiran KS 2019	<0.001	South Indian	CGAS	rs2670660	NA	G=0.3480/1743	A	chr17:5615686 (GRCh38.p12)
NC Laddha - ‎2014	0.0001	Gujarat	CGAS	rs16147	NPY	T=0.4830/2419	A	chr7:24283791 (GRCh38.p12)
NC Laddha - ‎2014	0.0001	Gujarat	CGAS	rs16139	NPY	C=0.0170/85	A	chr7:24285260 (GRCh38.p12)
NC Laddha - ‎2014	0.0161	Gujarat	CGAS	rs16944	IL1B	G=0.4906/2457	A	chr2:112837290 (GRCh38.p12)
Ozel Turkcu U 2014	0.017	Turkish	CGAS	rs4946936	FOXO3A	C=0.4826/2417	T	chr6:108682118
TJ Jeong - ‎2010	0.023	Korean	CGAS	rs1458836	UVRAG	T=0.2001/1002	A	chr11:75813751
TJ Jeong - ‎2010	0.016	Korean	CGAS	rs7933235	UVRAG	G=0.2492/1248	G	chr11:75829541
RG Tarlé - ‎2015	0.04	Brazilian	CGAS	rs10431924	CDH1	C=0.4165/2086	T	chr16:68805399
YH Liu - ‎2010	<0.05	Korean population	CGAS	rs1143634	IL1B	A=0.1328/665	C	chr2:112832813
Cui 2015	<0.001	Chinese	CGAS	rs11614913	miR-196a-2	T=0.3327/1666	C	chr12:53991815
Dai 2015	0.01	Chinese Population	CGAS	rs11615	ERCC1	A=0.3311/1658	C	chr19:45420395
S li 2015	0.0106	Chinese Han Population	CGAS	rs11940117	CLNK	T=0.4337/2172	T	chr4:10725083
S li 2015	0.0028	Chinese Han Population	CGAS	rs2456973	IKZF4	C=0.2063/1033	T	chr12:56023144
S Sajjad - ‎2018	0.046	Pakistani Population	CGAS	rs7975232	APA1	C=0.4846/2427	C	chr12:47845054
L Machado do Nascimento - ‎2015	0.006	South Brazillian Population	CGAS	rs1355538	BCHE	G=0.4399/2203	T	chr3:165787389
L Machado do Nascimento - ‎2015	0.05	South Brazillian Population	CGAS	rs2668209	BCHE	G=0.3518/1762	G	chr3:165776779
L Machado do Nascimento - ‎2015	0.03	South Brazillian Population	CGAS	rs1803274	BCHE	T=0.1585/794	G	chr3:165773492
T Traks - ‎2015	0.0134	Estonian population	CGAS	rs10776482	TLR10	G=0.2987/1496	C	chr4:38773164
T Traks - ‎2015	0.0446	Estonian population	CGAS	rs7694115	TLR10	G=0.4876/2442	G	chr4:38777473
T Traks - ‎2015	0.0045	Estonian population	CGAS	rs7660429	TLR10	G=0.1312/657	C	chr4:38780860
T Traks - ‎2015	0.0385	Estonian population	CGAS	rs6531668	TLR6	A=0.3329/1667	G	chr4:38831974
T Traks - ‎2015	0.0264	Estonian population	CGAS	rs4585282	TLR2	T=0.0427/214	C	chr4:153691494
T Traks - ‎2015	0.0077	Estonian population	CGAS	rs5030728	TLR4	A=0.1621/812	G	chr9:117712004
T Traks - ‎2015	0.0192	Estonian population	CGAS	rs5935436	TLR7	T=0.1701/642	C	chrX:12865772
T Traks - ‎2015	8.5X10-5	Estonian population	CGAS	rs179020	TLR7	A=0.2093/790	C	chrX:12871738
T Traks - ‎2015	0.0291	Estonian population	CGAS	rs179013	TLR7	A=0.1115/421	C	chrX:12883352
T Traks - ‎2015	0.041	Estonian population	CGAS	rs179008	TLR7	T=0.1181/446	A	chrX:12885540
XW Wang - ‎2012	0·032	Han- Chinese Population	CGAS	rs10249788	AHR	A=0.3780/1427	C	chrX:12891447
Rajendiran KS 2020	0.002	South Indian Tamil	CGAS	rs1800629	TNF-ALPHA	A=0.0903/452	G	chr6:31575254
NC Laddha - ‎2012	0.0001	Gujarat	CGAS	rs361525	TNF-ALPHA	A=0.0609/305	G	chr6:31575324
Jin et al., 2010a	3.54 x 10-14	CEU	GWAS	rs4908760	RERE	G=0.3093/1549	A	chr1:8466082
Z Zhang - ‎2014	9 × 10−8	Chinese	GWAS	rs9851967	LPP	T=0.2712/1358	C	chr3:188369840
Z Zhang - ‎2014	1.73 x 10-5	European ancestry	GWAS	rs16872571	CLNK	T=0.3960/1983	C	chr4:10725229
Z Zhang - ‎2014	8 × 10−11	European ancestry	GWAS	rs7758128	C6orf10, BTNL2	A=0.0473/237	C	chr6:32377506
Z Zhang - ‎2014	1.59 x 10-25	European ancestry	GWAS	rs3806156	BTNL2, HLA-DRA	T=0.3966/1986	G	chr6:32405921
Z Zhang - ‎2014	1 × 10−48	Chinese	GWAS	rs11966200	HLA-C, HLA-B	T=0.0377/189	C	chr6:31869289
Z Zhang - ‎2014	2 × 10−33	Chinese	GWAS	rs9468925	HLA	A=0.4700/2354	G	chr6:31291060
Jin Y 2015	9.22 × 10−5	caucasian	GWAS	rs3823355	HLA-A, HCG9	T=0.2566/1285	C	chr6:29974306
Z Zhang - ‎2014	3.67 x 10-5	European ancestry	GWAS	rs3757247	BACH2	T=0.3958/1982	A	chr6:90247744
Z Zhang - ‎2014	1 × 10−16	Chinese	GWAS	rs2236313	RNASET2, FGFR1OP, CCR6	T=0.4058/2032	C	chr6:166946901
Z Zhang - ‎2014	3.81 x 10-8	European ancestry	GWAS	rs6902119	NA	C=0.4309/2158	T	chr6:167092303
Z Zhang - ‎2014	9 × 10−8	Romanian	GWAS	rs13208776	SMOC2	A=0.1314/658	G	chr6:168540944
Z Zhang - ‎2014	2 × 10−8	European ancestry	GWAS	rs853308	SLA	T=0.3526/1766	A	chr8:132917672
Z Zhang - ‎2014	2 × 10−8	Chinese	GWAS	rs1417210	SLC29A3, CDH23	G=0.1859/931	T	chr10:71376162
Z Zhang - ‎2014	8 × 10−7	Chinese	GWAS	rs11593576	ZMIZ1	T=0.2662/1333	C	chr10:79256139
Z Zhang - ‎2014	4 × 10−8	European ancestry	GWAS	rs3814231	CASP7	T=0.2612/1308	G	chr10:113721259
Z Zhang - ‎2014	2 × 10−9	European ancestry	GWAS	rs10768122	CD44	G=0.3602/1804	A	chr11:35259305
Z Zhang - ‎2014	9.32 x 10-18	European ancestry	GWAS	rs1393350	TYR	A=0.0793/397	G	chr11:89277878
Z Zhang - ‎2014	2 × 10−13	European ancestry	GWAS	rs4409785	TYR	C=0.1250/626	T	chr11:95578258
Z Zhang - ‎2014	2 × 10−9	Chinese	GWAS	rs638893	CXCR5, DDX6	G=0.2238/1121	C	chr11:118827828
Z Zhang - ‎2014	8 × 10−12	Chinese	GWAS	rs10876864	PMEL, IKZF4	G=0.4417/2212	G	chr12:56007301
Z Zhang - ‎2014	4 × 10−18	European ancestry	GWAS	rs4766578	SH2B3	T=0.1512/757	A	chr12:111466567
Z Zhang - ‎2014	3 × 10−18	European ancestry	GWAS	rs8192917	GZMB	C=0.3193/1599	G	chr14:24632954
Z Zhang - ‎2014	4 × 10−8	European ancestry	GWAS	rs1129038	OCA2, HERC2	T=0.1769/886	G	chr15:28111713
Z Zhang - ‎2014	2 × 10−13	European ancestry	GWAS	rs9926296	MC1R	A=0.3339/1672	A	chr16:89751681
Z Zhang - ‎2014	9 × 10−8	European ancestry	GWAS	rs6510827	TICAM1	T=0.3251/1628	T	chr19:4830616
Z Zhang - ‎2014	5.81 x 10-12	European ancestry	GWAS	rs11203203	UBASH3A	A=0.1979/991	A	chr21:42416077
Z Zhang - ‎2014	6.43 x 10-17	European ancestry	GWAS	rs229527	C1QTNF6	A=0.4501/2254	G	chr22:37185445
Z Zhang - ‎2014	7 × 10−10	European ancestry	GWAS	rs4822024	TOB2	A=0.2486/1245	G	chr22:41361643
Song 2016	0.048	Han- Chinese Population	CGAS	rs35652124	NRF2	C=0.3756/1881	T	chr2:177265345
T Traks - ‎2016	0.0278	Estonian population	CGAS	rs30461	IL29	G=0.2516/1260	C	chr19:39298475
T Traks - ‎2016	0.0354	Estonian population	CGAS	rs2834117	C21orf54	A=0.1464/733	G	chr21:33169845
T Traks - ‎2016	0.0228	Estonian population	CGAS	rs3795299	IL22RA1	C=0.4663/2335	C	chr1:24120978
T Traks - ‎2016	0.0331	Estonian population	CGAS	rs276571	NA	G=0.3594/1800	A	chr6:137105456
T Traks - ‎2016	0.0298	Estonian population	CGAS	rs3934861	MYOM3	A=0.4722/2365	T	chr1:24105466
T Traks - ‎2016	<0.05	Estonian population	CGAS	rs16829204	IL22RA1	T=0.1526/764	C	chr1:24128198
T Traks - ‎2016	0.0058	Estonian population	CGAS	rs1342642	IL20RA	A=0.1997/1000	C	chr6:137002076
T Traks - ‎2016	0.0325	Estonian population	CGAS	rs276526	NA	A=0.4177/2092	G	chr6:137069394
T Traks - ‎2016	0.0297	Estonian population	CGAS	rs10784680	NA	A=0.2091/1047	G	chr12:68134336
T Traks - ‎2016	0.0297	Estonian population	CGAS	rs10878763	NA	T=0.2145/1074	G	chr12:68149918
T Traks - ‎2016	0.0484	Estonian population	CGAS	rs955155	NA	A=0.1659/831	C	chr19:39238839
T Traks - ‎2016	<0.05	Estonian population	CGAS	rs12972575	SAMD4B	T=0.0371/186	C	chr19:39365606
T Traks - ‎2016	0.0378	Estonian population	CGAS	rs2834167	IFNAR2	G=0.3395/1700	A	chr21:33268483
T Traks - ‎2016	0.0378	Estonian population	CGAS	rs7282780	NA	A=0.2859/1432	T	chr21:33315049
F D'Amico - ‎2017	0.016	European	CGAS	rs2294020	CCDC22	A=0.4662/1760	G	chrX:49246763
MS Mansuri - ‎2017	<0.05	Gujarat	CGAS	rs17886350	CAT	A=0.0004/2	C	chr11:34456025
MS Mansuri - ‎2017	<0.05	Gujarat	CGAS	rs17880442	CAT	T=0.0036/18	C	chr11:34470999
MS Mansuri - ‎2017	<0.06	Gujarat	CGAS	rs35677492	CAT	NA	T	chr11:34471409
Onan 2019	0.033	Turkish	CGAS	rs1990760	IFIH1	T=0.3566/1786	C	chr2:162267541
S Zhao - ‎2017	1.20X10-5	Han Chinese	CGAS	rs613791	CXCR5	T=0.3189/1597	A	chr11:118893342
LA Ochoa‐Ramírez - ‎2018	0.018	Mexican Population	CGAS	rs1800972	DEFB1	C=0.1398/700	C	chr8:6877901
M Singh - ‎2018	0.0246	Gujarat	CGAS	rs2234663	IL1	NA	NA	chr2:113130529-113130872
MS Mansuri - ‎2019	0.0002	Gujarat	CGAS	rs1050757	G6PD	C=0.4154/1568	G	chrX:154531643
Traks T-2018	0.022	Estonian population	CGAS	rs1545650	AAAS	T=0.0917/459	T	chr12:53307320
Traks T-2018	9.4e-06	Estonian population	CGAS	rs6567166	MC4R	C=0.0222/111	T	chr18:60371099
M Almasi-Nasrabadi - ‎2019	0.04	Iran	CGAS	rs2010963	VEGF	C=0.3261/1633	G	chr6:43770613
G Benincasa - ‎2019	0.0138	European	CGAS	rs5742905	CBS	G=0.0002/1	T	chr21:43063074
G Benincasa - ‎2019	0.0138	European	CGAS	rs10380	MTRR	T=0.2194/1099	C	chr5:7897078
NC Laddha - ‎2012	0.0001	Gujarat	CGAS	rs1799724	TNF	T=0.0990/496	C	chr6:31574705
NC Laddha - ‎2012	0.0001	Gujarat	CGAS	rs1800630	TNF	A=0.1542/772	C	chr6:31574699
NC Laddha - ‎2012	0.0001	Gujarat	CGAS	rs1799964	TNF	C=0.2190/1097	C	chr6:31574531
SA Birlea - ‎2013	2.12e-11	India	CGAS	rs3134942	NOTCH4		NA	6:32200994-32200994
SA Birlea - ‎2013	1.94 × 10−8	Gujarat	CGAS	rs482044	HLA-DRB1	C=0.3714/1860	C	chr6:32608287
SA Birlea - ‎2013	1.91 × 10−7	Gujarat	CGAS	rs3129859	NA	C=0.2344/1174	G	chr6:32433162
SA Birlea - ‎2013	3.99 × 10−7	Gujarat	CGAS	rs3096691	NOTCH4	G=0.4591/2299	A	chr6:32227077
MA Philips - ‎2010	0.0398	caucasian	CGAS	rs1465073	C12orf10		NA	chr12:53299619
M Dwivedi - ‎2013	<0.0001	Gujarat	CGAS	rs1534284	MYG1/C12orf10	A=0.0503/252	C	chr12:53299748
M Dwivedi - ‎2013	<0.0001	Gujarat	CGAS	rs1534283	MYG1/C12orf10	A=0.0503/252	G	chr12:53299749
M Dwivedi - ‎2013	<0.001	Gujarat	CGAS	rs3138557	IFNG	DELETION	NA	chr12:68158711-68158715
NC Laddha - ‎2013	0.002	Gujarat	CGAS	rs909253	LTA	G=0.3898/1952	T	chr6:31572536
NC Laddha - ‎2013	0.002	Gujarat	CGAS	rs1041981	TNFB	A=0.3896/1951	C	chr6:31573007
S Agarwal - ‎2016	0.03	North India	CGAS	rs11039155	NR1H3	A=0.0797/399	G	chr11:47259211
S Agarwal - ‎2016	0.027	North India	CGAS	rs2279238	NR1H4	T=0.3538/1772	G	chr11:47260473
Manusri MS 2019	<0.0001	Gujarat	CGAS	rs1050827	G6PD	NA	G	chrX:154546123
CCS de Castro - ‎2010	0.01	Brazilian	CGAS	rs1049622	DDR1 (chromosome 6p21)	T=0.4155/2081	C	chr6:30891080
CCS de Castro - ‎2010	0.05	Brazilian	CGAS	rs1264319	DDR1 (chromosome 6p21)	T=0.1282/642	G	chr6:30894646
CCS de Castro - ‎2010	0.05	Brazilian	CGAS	rs1049623	DDR1 (chromosome 6p21)	T=0.4643/2325	G	chr6:30897052
CCS de Castro - ‎2010	<0.006	Brazilian	CGAS	rs2267641	DDR1	C=0.2823/1414	A	chr6:30897427
S Sajjad - ‎2018	<0.05	Pakistani Population	CGAS	rs731236	VDR	G=0.2766/1385	T	chr12:47844974
S Sajjad - ‎2018	0.04	Pakistani Population	CGAS	rs2228570	VDR	A=0.3285/1645	T	chr12:47879112
MM Minashkin - ‎2013	0.0015	Russian	CGAS	rs1138272	GSTP1	T=0.0335/168	C	chr11:67586108
MK Shin - ‎2012	0.04	Korean	CGAS	rs291700	CDK5RAP1	T=0.4044/2025	C	chr20:33394043
XW Wang - ‎2012	0·033	Han Chinese	CGAS	rs2066853	AHR	A=0.2708/1356	A	chr7:17339486
Singh M 2018	<0.05	Arab	CGAS	rs1801275	IL-4R	G=0.3754/1880	G	chr16:27363079
KA Cheong - ‎2013	0.001	Korean	GWAS	rs2277046	DNAH5	C=0.1589/796	A	chr5:13717362
KA Cheong - ‎2013	0.001	Korean	GWAS	rs2273171	STRN3	C=0.3890/1948	T	chr14:30912145
HR Cho - ‎2013	<0.05	Korean	CGAS	rs2039381	IFNE	A=0.0980/491	C	chr9:21481484
Alkhateeb 2010	0.021	Jordanian Arab	CGAS	rs1008588	NALP1 / NLRP1	G=0.3263/1634	A	chr17:5808630
CCS de Castro - ‎2010	0.01	Brazilian	CGAS	rs1049628	DDR1	T=0.4073/2040	C	chr6:30899329
SK Kim - ‎2011	0.04	Korean	CGAS	rs9258170	HLA-F	G=0.2310/1157	G	chr6:29721813
SK Kim - ‎2011	0.019	Korean	CGAS	rs1736936	HLA-G	G=0.4583/2295	C	chr6:29826540
Jin Y 2012	1.08 × 10−8	European	GWAS	rs4785587	MC1R	G=0.3542/1774	G	chr16:89706211
Xian-Jin Chen 2019	<0.05	Chinese	CGAS	rs1130409	APEX1	G=0.3756/1881	G	chr14:20456995
Veiga-Castelli L- 2019	0.01645	Brazilian	CGAS	rs9380142	HLA-G	G=0.2582/1293	A	chr6:29831017
Jin Y. 2010	4.88×10−9	CEU	GWAS	rs301819	RERE	A=0.3666/1836	G	chr1:8441726
Jin Y. 2010	1.33×10−14	CEU	GWAS	rs11121194	RERE	C=0.4050/2028	C	chr1:8509847
Jin Y. 2010	2.70×10−11	CEU	GWAS	rs13076312	LPP	C=0.4904/2456	C	chr3:188371466
Jin Y. 2010	1.03×10−8	CEU	GWAS	rs13091753	LPP	T=0.3994/2000	G	chr3:188396801
Jin Y. 2010	9.90×10−9	CEU	GWAS	rs1559810	LPP	A=0.4010/2008	G	chr3:188406566
Jin Y. 2010	3.72×10−19	CEU	GWAS	rs2975033	uncharacterised	A=0.2498/1251	C	chr6:29854484
Jin Y. 2010	9.79×10−22	CEU	GWAS	rs6904029	HCG9	A=0.2560/1282	G	chr6:29975290
Jin Y. 2010	1.26×10−17	CEU	GWAS	rs3823375	HCG9	C=0.2993/1499	T	chr6:29976381
Jin Y. 2010	3.14×10−18	CEU	GWAS	rs9357092	ZNRD1ASP	A=0.2338/1171	G	chr6:30016475
Jin Y. 2010	1.56×10−15	CEU	GWAS	rs9366752	ZNRD1ASP	T=0.2192/1098	C	chr6:30056900
Jin Y. 2010	5.29×10−18	CEU	GWAS	rs4711209	RNF39	A=0.2270/1137	G	chr6:30079626
Jin Y. 2010	2.13×10−15	CEU	GWAS	rs6909253	nil	G=0.4103/2055	T	chr6:30087866
Jin Y. 2010	2.20×10−15	CEU	GWAS	rs9261394	nil	A=0.3724/1865	A	chr6:30096785
Jin Y. 2010	2.11×10−13	CEU	GWAS	rs2395185	nil	T=0.2929/1467	G	chr6:32465390
Jin Y. 2010	3.24×10−16	CEU	GWAS	rs2516049	nil	C=0.2171/1087	A	chr6:32602623
Jin Y. 2010	3.24×10−16	CEU	GWAS	rs532098	nil	A=0.4269/2138	C	chr6:32610275
Jin Y. 2010	2.10×10−15	CEU	GWAS	rs34518860	uncharacterised	A=0.1002/502	G	chr6:32626326
Jin Y. 2010	8.10×10−6	CEU	GWAS	rs12251307	nil	T=0.2109/1056	T	chr10:6081532
Jin Y. 2010	1.35×10−8	CEU	GWAS	rs4750005	uncharacterised	C=0.4058/2032	C	chr10:6127722
Jin Y. 2010	9.32×10−9	CEU	GWAS	rs3920615	uncharacterised	C=0.4165/2086	G	chr10:6134817
Jin Y. 2010	6.83×10−9	CEU	GWAS	rs4747887	uncharacterised	C=0.4157/2082	C	chr10:6135719
Jin Y. 2010	9.25×10−9	CEU	GWAS	rs4750012	uncharacterised	T=0.4155/2081	C	chr10:6135831
Jin Y. 2010	7.20×10−9	CEU	GWAS	rs7099083	uncharacterised	A=0.4159/2083	G	chr10:6136273
Jin Y. 2010	1.18×10−8	CEU	GWAS	rs10830236	uncharacterised	T=0.2244/1124	C	chr11:89167648
Jin Y. 2010	1.69×10−10	CEU	GWAS	rs11018528	TYR	G=0.2005/1004	A	chr11:89197209
Jin Y. 2010	6.37×10−11	CEU	GWAS	rs10765198	TYR	C=0.2843/1424	C	chr11:89236606
Jin Y. 2010	3.76×10−15	CEU	GWAS	rs1847134	TYR	C=0.1995/999	A	chr11:89272085
Jin Y. 2010	2.12×10−11	CEU	GWAS	rs1806319	nil	C=0.3866/1936	G	chr11:89304768
Jin Y. 2010	5.14×10−9	CEU	GWAS	rs2839511	UBASH3A	A=0.1150/576	G	chr21:42428412
Jin Y. 2010	1.93×10−11	CEU	GWAS	rs5756546	C1QTNF6	T=0.1410/706	C	chr22:37193765
Tang X. F. 2013	1.01e-05	Chinese Han	GWAS	rs3134883	IL2RA	A=0.2023/1013	C	chr10:6058762
Tang X. F. 2013	2.12e-05	Chinese Han	GWAS	rs2051582	IL2RB	A=0.1434/718	A	chr22:37162316
Jin Y. 2012	7.80 × 10−10	European	GWAS	rs4330287	nil	A=0.2222/1113	C	chr3:119570001
Jin Y. 2012	3.41 × 10−9	European	GWAS	rs736374	nil	A=0.3209/1607	G	chr11:35245397
Jin Y. 2012	1.91 × 10−13	European	GWAS	rs11021232	nil	C=0.1358/680	T	chr11:95587644
Jin Y. 2012	3.81 × 10−8	European	GWAS	rs12913832	HERC2	G=0.1773/888	A	chr15:28120472
Jin Y. 2012	6.19 × 10−9	European	GWAS	rs79008	nil	A=0.2149/1076	A	chr22:41454496
Jin Y. 2019	3.47 x 10-54	European	GWAS	rs145954018	nil	-=0.0298/149	NA	chr6:32472545-32472547
Jin Y. 2016	4.14 × 10−15	European	GWAS	rs301807	RERE	A=0.3612/1809	G	chr1:8424763
Jin Y. 2016	6.74 × 10−17	European	GWAS	rs78037977	nil	G=0.0403/202	A	chr1:172746562
Jin Y. 2016	1.02 × 10−9	European	GWAS	rs16843742	PTPRC	C=0.2025/1014	C	chr1:198703170
Jin Y. 2016	3.73 × 10−19	European	GWAS	rs10200159	PPP4R3B	C=0.1452/727	T	chr2:55617974
Jin Y. 2016	3.96 × 10−9	European	GWAS	rs4308124	MIR4435-2HG	C=0.4303/2155	C	chr2:111252909
Jin Y. 2016	1.49 × 10−10	European	GWAS	rs231725	nil	A=0.4143/2075	G	chr2:203875952
Jin Y. 2016	3.70 × 10−9	European	GWAS	rs41342147	FARP2	A=0.0843/422	C	chr2:241468173
Jin Y. 2016	3.13 × 10−8	European	GWAS	rs35161626	UBE2E2	A=0.3696/1851	A	chr3:23470822
Jin Y. 2016	7.99 × 10−19	European	GWAS	rs34346645	FOXP1	A=0.1975/989	C	chr3:71508794
Jin Y. 2016	4.58 × 10−15	European	GWAS	rs148136154	nil	C=0.22524/1128	T	chr3:119564621
Jin Y. 2016	2.53 × 10−8	European	GWAS	rs6583331	nil	A=0.3664/1835	T	chr3:196620382
Jin Y. 2016	3.43 × 10−8	European	GWAS	rs1031034	PPP3CA	A=0.3676/1841	G	chr4:101302229
Jin Y. 2016	8.86 × 10−16	European	GWAS	rs12203592	IRF4	T=0.0367/184	C	chr6:396321
Jin Y. 2016	2.54 × 10−8	European	GWAS	rs78521699	nil	G=0.1619/811	G	chr6:2908357
Jin Y. 2016	1.56 × 10−66	European	GWAS	rs60131261	nil	-=0.2604/1304	NA	chr6:29969559-29969566
Jin Y. 2016	1.00 × 10−14	European	GWAS	rs72928038	BACH2	A=0.0715/358	G	chr6:90267049
Jin Y. 2016	1.72 × 10−18	European	GWAS	rs2247314	RNASET2	T=0.4840/2424	T	chr6:166956742
Jin Y. 2016	8.72 × 10−26	European	GWAS	rs117744081	CPVL	G=0.0102/51	A	chr7:29092663
Jin Y. 2016	2.19 × 10−13	European	GWAS	rs2687812	TG	T=0.3528/1767	A	chr8:132918810
Jin Y. 2016	1.01 × 10−8	European	GWAS	rs10986311	NEK6	C=0.3035/1520	T	chr9:124309214
Jin Y. 2016	6.93 × 10−9	European	GWAS	rs71508903	ARID5B	T=0.1486/744	C	chr10:62020112
Jin Y. 2016	4.43 × 10−12	European	GWAS	rs12771452	CASP7	A=0.2508/1256	A	chr10:113728572
Jin Y. 2016	5.26 × 10−18	European	GWAS	rs1043101	SLC1A2	G=0.3596/1801	T	chr11:35253282
Jin Y. 2016	4.81 × 10−8	European	GWAS	rs12421615	PLCB3	A=0.1631/817	G	chr11:64254133
Jin Y. 2016	1.16 × 10−43	European	GWAS	rs1126809	TYR	A=0.0813/407	G	chr11:89284793
Jin Y. 2016	6.62 × 10−31	European	GWAS	rs2017445	IKZF4	A=0.2009/1006	G	chr12:56013288
Jin Y. 2016	6.22 × 10−23	European	GWAS	rs10774624	uncharacterised	G=0.1490/746	A	chr12:111395984
Jin Y. 2016	4.76 × 10−9	European	GWAS	rs35860234	nil	G=0.1991/997	T	chr13:42496070
Jin Y. 2016	8.78 × 10−14	European	GWAS	rs1635168	HERC2	A=0.3710/1858	T	chr15:28290120
Jin Y. 2016	2.88 × 10−33	European	GWAS	rs4268748	DEF8	C=0.2786/1395	C	chr16:89960104
Jin Y. 2016	6.77 × 10−10	European	GWAS	rs11079035	RAB5C	A=0.2991/1498	G	chr17:42136994
Jin Y. 2016	2.81 × 10−10	European	GWAS	rs8083511	TNFRSF11A	C=0.3450/1728	A	chr18:62361422
Jin Y. 2016	1.94 × 10−14	European	GWAS	rs4807000	TICAM1	A=0.3197/1601	G	chr19:4831866
Jin Y. 2016	2.36 × 10−9	European	GWAS	rs2304206	SCAF1-IRF3-BCL2L12	A=0.3730/1868	C	chr19:49665614
Jin Y. 2016	1.04 × 10−19	European	GWAS	rs6059655	RALY	A=0.0126/63	G	chr20:34077942
Jin Y. 2016	9.47 × 10−9	European	GWAS	rs6012953	nil	G=0.4708/2358	G	chr20:50506506
Jin Y. 2016	5.84 × 10−29	European	GWAS	rs12482904	UBASH3A	A=0.1218/610	T	chr21:42431719
Jin Y. 2016	3.13 × 10−15	European	GWAS	rs9611565	TEF	C=0.3121/1563	T	chr22:41371482
Jin Y. 2016	7.34 × 10−10	European	GWAS	rs73456411	IL1RAPL1	T=0.0715/270	G	chrX:29719287
Cheong K. A. 2013	0.001	Korean	GWAS	rs2199619	PLB1	T=0.2534/1269	C	chr2:28632091
Cheong K. A. 2013	0.001	Korean	GWAS	rs17035120	GLT8D2	T=0.1410/706	C	chr12:104015016
Cheong K. A. 2013	0.001	Korean	GWAS	rs13114983	C4orf54	T=0.1416/709	G	chr4:99654326
Cheong K. A. 2013	0.001	Korean	GWAS	rs2870128	ZNF888	G=0.4093/2050	G	chr19:52907120
Cheong K. A. 2013	0.001	Korean	GWAS	rs2588400	MUC19	T=0.1745/874	C	chr12:40479449
Cheong K. A. 2013	0.01	Korean	GWAS	rs3763979	SLC16A7	T=0.0801/401	G	chr12:59779625
Cheong K. A. 2013	0.01	Korean	GWAS	rs1444216	MUC19	T=0.1751/877	A	chr12:40498716
Jin Y. 2011	1.72e-06	European	GWAS	rs28362680	BTNL2	A=0.1887/945	T	chr6:32403039
Jin Y. 2011	1.49e-07	European	GWAS	rs28362683	BTNL2	A=0.1344/673	C	chr6:32405186
Jin Y. 2011	1.72e-06	European	GWAS	rs10947262	BTNL2	T=0.1887/945	T	chr6:32405535
Kingo 2010	2.632*10^-8	Estonian	CGAS	rs2243188	IL 19	A=0.3862/1934	A	chr1:206841127
Kingo 2010	0.03	Estonian	CGAS	rs2243191	IL 19	T=0.3271/1638	C	chr1:206842612
Kingo 2010	0.039	Estonian	CGAS	rs1518108	IL 20	T=0.3998/2002	C	chr1:206869829
Kingo 2010	0.015	Estonian	CGAS	rs1150253	IL 24	A=0.3083/1544	C	chr1:206898250
Kingo 2010	0.015	Estonian	CGAS	rs1167849	IL20RA	A=0.4379/2193	A	chr6:137027888
Kingo 2010	0.006	Estonian	CGAS	rs747842	IL20RB	A=0.4798/2403	G	chr3:136984279
Jin 2010	0.009	Caucasian	CGAS	rs4744369	NA	T=0.2626/1315	A	chr9:94713114
Jin 2010	0.0179	Caucasian	CGAS	rs2331071	NUDCD3	T=0.2141/1072	G	chr7:44390652
Jin 2010	0.0061	Caucasian	CGAS	rs2240100	NUDCD3	G=0.4315/2161	A	chr7:44427130
Jin 2010	0.0329	Caucasian	CGAS	rs734930	AUTS2	C=0.4435/2221	A	chr7:70555174
Jin 2010	0.0439	Caucasian	CGAS	rs4744411	C9ORF3	A=0.2909/1457	G	chr9:94926763
Jin 2010	0.0229	Caucasian	CGAS	rs391784	AOPEP	T=0.2530/1267	T	chr9:94813345
Jin 2010	0.0229	Caucasian	CGAS	rs2584806	AOPEP	C=0.2548/1276	G	chr9:94766996
Silvadecastro 2010	0.04	Brazilian	CGAS	rs2074510	DDR1	T=0.4077/2042	C	chr6:30908257
Yun 2010	<0.05	Korean	CGAS	rs2005061	TGFBR2	A=0.2005/1004	T	chr3:30649256
Yun 2010	<0.05	Korean	CGAS	rs3773645	TGFBR2	G=0.2702/1353	C	chr3:30670968
Yun 2010	<0.05	Korean	CGAS	rs3773649	TGFBR2	A=0.2754/1379	G	chr3:30675110
SHIN, MK 2011	0.041	Korean	CGAS	rs231777	CTLA4	T=0.1352/677	T	chr2:203868865
JIN Y 2010	3.64×10−16	CEU	GWAS	rs2517715	HLA-A		C	chr6:29949662
Jin Y. 2010	5.25×10−18	CEU	GWAS	rs6457110	HLA-A/HCG9	A=0.3846/1926	A	chr6:29966104
SHIN, MK 2012	0.034	Korean	CGAS	rs158676	CDK5RAP1	G=0.3181/1593	A	chr20:33386589
T.T Cui 2015	<0.001	Chinese	CGAS	rs11614913	miR-196a-2	T=0.3327/1666	C	chr12:53991815
Jin Y 2012	6.38e-06	non-Hispanic/Latino European ancestry (EUR)	GWAS	rs2149028	NONE	A=0.1318/660	G	chr1:190601718
Jin Y 2012	8.79e-06	non-Hispanic/Latino European ancestry (EUR)	GWAS	rs2173461	UBE2E2	C=0.1560/781	T	chr3:23480726
Jin Y 2012	2.5e-07	non-Hispanic/Latino European ancestry (EUR)	GWAS	rs16872571	CLNK	T=0.3960/1983	C	chr4:10725229
Jin Y 2012	4.67e-06	non-Hispanic/Latino European ancestry (EUR)	GWAS	rs2192346	ICA1	G=0.2085/1044	G	chr7:8136671
Jin Y 2012	9.63e-05	non-Hispanic/Latino European ancestry (EUR)	GWAS	rs2110333	ICA1	C=0.2346/1175	C	chr7:8145459
Jin Y 2012	1.11e-05	non-Hispanic/Latino European ancestry (EUR)	GWAS	rs1412426	NONE	A=0.3684/1845	T	chr9:6188652
Jin Y 2012	1.84E-05*	non-Hispanic/Latino European ancestry (EUR)	GWAS	rs7848215	IL33	T=0.3171/1588	T	chr9:6213468
Jin Y 2012	1.13e-06	non-Hispanic/Latino European ancestry (EUR)	GWAS	rs1954342	NONE	C=0.2861/1433	T	chr10:53791314
Jin Y 2012	6.99e-05	non-Hispanic/Latino European ancestry (EUR)	GWAS	rs11193130	SORCS1	T=0.3285/1645	C	chr10:106958696
Jin Y 2012	1.92e-05	non-Hispanic/Latino European ancestry (EUR)	GWAS	rs1692617	UBE2E2	A=0.3716/1861	C	chr3:23422323
Jin Y 2012	4.08e-06	non-Hispanic/Latino European ancestry (EUR)	GWAS	rs912355	NEK6	T=0.3215/1610	G	chr9:124328687
Jin Y 2012	2.6e-06	non-Hispanic/Latino European ancestry (EUR)	GWAS	rs11813807	NONE	T=0.2216/1110	G	chr10:53780830
Jin Y 2012	7.61e-05	non-Hispanic/Latino European ancestry (EUR)	GWAS	rs10786998	SORCS1	C=0.3998/2002	C	chr10:106950369
Jin Y 2007	0.0173	U.S and U.K	CGAS	rs961826	NLRP1	T=0.3830/1918	T	chr17:5580617
Jin Y 2007	0.0173	U.S and U.K	CGAS	rs11078575	NLRP1	G=0.3626/1816	A	chr17:5582465
Jin Y 2007	0.0192	U.S and U.K	CGAS	rs1877658	NLRP1	A=0.3818/1912	C	chr17:5583523
Jin Y 2007	0.0173	U.S and U.K	CGAS	rs925597	NLRP1	T=0.3820/1913	C	chr17:5584828
Jin Y 2007	0.0126	U.S and U.K	CGAS	rs925598	NLRP1	T=0.1927/965	C	chr17:5585032
Jin Y 2007	0.0161	U.S and U.K	CGAS	rs3926687	NA	A=0.2077/1040	G	chr17:5589116
Jin Y 2007	0.0153	U.S and U.K	CGAS	rs2733359	NA	G=0.3726/1866	C	chr17:5617427
Jin Y 2007	0.0169	U.S and U.K	CGAS	rs2716914	NA	C=0.3480/1743	T	chr17:5618964
Jin Y 2007	0.0113	U.S and U.K	CGAS	rs878329	NA	C=0.3722/1864	G	chr17:5649930
Jin Y 2007	0.0113	U.S and U.K	CGAS	rs7223628	NA	C=0.3720/1863	C	chr17:5651148
Jin Y 2007	0.0124	U.S and U.K	CGAS	rs4790796	NA	T=0.3720/1863	T	chr17:5651999
Jin Y 2007	0.026	U.S and U.K	CGAS	rs4790797	NA	A=0.3728/1867	G	chr17:5652037
Jin Y 2007	0.0142	U.S and U.K	CGAS	rs8182354	NA	T=0.3720/1863	T	chr17:5652260
SA Birlea - ‎2013	3.99 x 10-7	Gujarat	CGAS	rs1475961	NOTCH4	A=0.4583/2295	C	chr6:32226832
SA Birlea - ‎2013	4.54 x 10-7	Gujarat	CGAS	rs3129763	HLA-DQA	A=0.1953/978	G	chr6:32623148
SA Birlea - ‎2013	5.81 x 10-7	Gujarat	CGAS	rs9267845	NOTCH	A=0.4581/2294	A	chr6:32225921
SA Birlea - ‎2013	7.60 x 10-7	Gujarat	CGAS	rs3130303	NOTCH4	G=0.0944/473	A	chr6:32238090
SA Birlea - ‎2013	7.60 x 10-7	Gujarat	CGAS	rs6901158	NOTCH4	T=0.0944/473	C	chr6:32238165
SA Birlea - ‎2013	8.05 x 10-7	Gujarat	CGAS	rs2187668	DQA1	T=0.0777/389	G	chr6:32638107
SA Birlea - ‎2013	10 x 10-7	Gujarat	CGAS	rs3129882	A-DRA A	G=0.4918/2463	A	chr6:32441753
SA Birlea - ‎2013	8.83 x 10-7	Gujarat	CGAS	rs1059615	HLA-DRB1	NA	C	chr6:32581780
SA Birlea - ‎2013	1.40 x 10-6	Gujarat	CGAS	rs12215079	BTNL2	A=0.0373/187	C	chr6:32412901
SA Birlea - ‎2013	1.45 x 10-6	Gujarat	CGAS	rs2854275	hlaA-DQB1	A=0.0649/325	G	chr6:32660651
SA Birlea - ‎2013	1.45 x 10-6	Gujarat	CGAS	rs9273327	HLA-DQB	NA	NA	NA
SA Birlea - ‎2013	1.49 x 10-6	Gujarat	CGAS	rs9272219	HLA-DQA	T=0.2734/1369	G	chr6:32634492
SA Birlea - ‎2013	1.49 x 10-6	Gujarat	CGAS	rs9273012	e HLA-D	G=0.2550/1277	A	chr6:32643864
SA Birlea - ‎2013	1.58 x 10-6	Gujarat	CGAS	rs642093	hLA-DQA1	A=0.2564/1284	G	chr6:32614298
SA Birlea - ‎2013	1.66 x 10-6	Gujarat	CGAS	rs3129716	HLA-DQB	C=0.0649/325	T	chr6:32689659
SA Birlea - ‎2013	1.78 x 10-6	Gujarat	CGAS	rs9271613	HLA-DQA	T=0.1717/860	C	chr6:32623889
SA Birlea - ‎2013	2.08 x 10-6	Gujarat	CGAS	rs9270623	HLA-DRB	C=0.2149/1076	A	chr6:32597554

## Sheet: S2.GWAS
Supplementary Table 2 [S2]: List of Vitiligo associated GWA studies SNVs
REFERENCE	P VALUE	POPULATION	GWAS	SNV	GENE NAME	MAF VALUE	ANCESTRAL ALLELE	CHROMOSOME POSITION
Jin et al., 2010a	3.54 x 10-14	CEU	GWAS	rs4908760	RERE	G=0.3093/1549	A	chr1:8466082
JIN Y 2012	1.53X10-9	EUR	GWAS	rs1701704	IKZF4	G=0.2019/1011	A	chr12:56018703
Z Zhang - ‎2014	1.73 x 10-5	European ancestry	GWAS	rs16872571	CLNK	T=0.3960/1983	C	chr4:10725229
Z Zhang - ‎2014	8 × 10−11	European ancestry	GWAS	rs7758128	C6orf10, BTNL2	A=0.0473/237	C	chr6:32377506
Z Zhang - ‎2014	1.59 x 10-25	European ancestry	GWAS	rs3806156	BTNL2, HLA-DRA	T=0.3966/1986	G	chr6:32405921
Z Zhang - ‎2014	1 × 10−48	Chinese	GWAS	rs11966200	HLA-C, HLA-B	T=0.0377/189	C	chr6:31869289
Z Zhang - ‎2014	2 × 10−33	Chinese	GWAS	rs9468925	HLA	A=0.4700/2354	G	chr6:31291060
Jin Y 2015	9.22 × 10−5	caucasian	GWAS	rs3823355	HLA-A, HCG9	T=0.2566/1285	C	chr6:29974306
Z Zhang - ‎2014	3.67 x 10-5	European ancestry	GWAS	rs3757247	BACH2	T=0.3958/1982	A	chr6:90247744
Z Zhang - ‎2014	1 × 10−16	Chinese	GWAS	rs2236313	RNASET2, FGFR1OP, CCR6	T=0.4058/2032	C	chr6:166946901
Z Zhang - ‎2014	3.81 x 10-8	European ancestry	GWAS	rs6902119		C=0.4309/2158	T	chr6:167092303
Z Zhang - ‎2014	9 × 10−8	Romanian	GWAS	rs13208776	SMOC2	A=0.1314/658	G	chr6:168540944
Z Zhang - ‎2014	2 × 10−8	European ancestry	GWAS	rs853308	SLA	T=0.3526/1766	A	chr8:132917672
Z Zhang - ‎2014	2 × 10−8	Chinese	GWAS	rs1417210	SLC29A3, CDH23	G=0.1859/931	T	chr10:71376162
Z Zhang - ‎2014	8 × 10−7	Chinese	GWAS	rs11593576	ZMIZ1	T=0.2662/1333	C	chr10:79256139
Z Zhang - ‎2014	4 × 10−8	European ancestry	GWAS	rs3814231	CASP7	T=0.2612/1308	G	chr10:113721259
Z Zhang - ‎2014	2 × 10−9	European ancestry	GWAS	rs10768122	CD44	G=0.3602/1804	A	chr11:35259305
Z Zhang - ‎2014	9.32 x 10-18	European ancestry	GWAS	rs1393350	TYR	A=0.0793/397	G	chr11:89277878
Z Zhang - ‎2014	2 × 10−13	European ancestry	GWAS	rs4409785	TYR	C=0.1250/626	T	chr11:95578258
Z Zhang - ‎2014	2 × 10−9	Chinese	GWAS	rs638893	CXCR5, DDX6	G=0.2238/1121	C	chr11:118827828
Z Zhang - ‎2014	8 × 10−12	Chinese	GWAS	rs10876864	PMEL, IKZF4	G=0.4417/2212	G	chr12:56007301
Z Zhang - ‎2014	4 × 10−18	European ancestry	GWAS	rs4766578	SH2B3	T=0.1512/757	A	chr12:111466567
Z Zhang - ‎2014	3 × 10−18	European ancestry	GWAS	rs8192917	GZMB	C=0.3193/1599	G	chr14:24632954
Z Zhang - ‎2014	4 × 10−8	European ancestry	GWAS	rs1129038	OCA2, HERC2	T=0.1769/886	G	chr15:28111713
Z Zhang - ‎2014	2 × 10−13	European ancestry	GWAS	rs9926296	MC1R	A=0.3339/1672	A	chr16:89751681
Z Zhang - ‎2014	9 × 10−8	European ancestry	GWAS	rs6510827	TICAM1	T=0.3251/1628	T	chr19:4830616
Z Zhang - ‎2014	5.81 x 10-12	European ancestry	GWAS	rs11203203	UBASH3A	A=0.1979/991	A	chr21:42416077
Z Zhang - ‎2014	6.43 x 10-17	European ancestry	GWAS	rs229527	C1QTNF6	A=0.4501/2254	G	chr22:37185445
Z Zhang - ‎2014	7 × 10−10	European ancestry	GWAS	rs4822024	TOB2	A=0.2486/1245	G	chr22:41361643
KA Cheong - ‎2013	0.001	Korean	GWAS	rs2277046	DNAH5	C=0.1589/796	A	chr5:13717362
KA Cheong - ‎2013	0.001	Korean	GWAS	rs2273171	STRN3	C=0.3890/1948	T	chr14:30912145
Jin Y 2012	1.08 × 10−8	European	GWAS	rs4785587	MC1R	G=0.3542/1774	G	chr16:89706211
Jin Y. 2010	4.88×10−9	CEU	GWAS	rs301819	RERE	A=0.3666/1836	G	chr1:8441726
Jin Y. 2010	1.33×10−14	CEU	GWAS	rs11121194	RERE	C=0.4050/2028	C	chr1:8509847
Jin Y. 2010	2.70×10−11	CEU	GWAS	rs13076312	LPP	C=0.4904/2456	C	chr3:188371466
Jin Y. 2010	1.03×10−8	CEU	GWAS	rs13091753	LPP	T=0.3994/2000	G	chr3:188396801
Jin Y. 2010	9.90×10−9	CEU	GWAS	rs1559810	LPP	A=0.4010/2008	G	chr3:188406566
Jin Y. 2010	3.72×10−19	CEU	GWAS	rs2975033	uncharacterised	A=0.2498/1251	C	chr6:29854484
Jin Y. 2010	9.79×10−22	CEU	GWAS	rs6904029	HCG9	A=0.2560/1282	G	chr6:29975290
Jin Y. 2010	1.26×10−17	CEU	GWAS	rs3823375	HCG9	C=0.2993/1499	T	chr6:29976381
Jin Y. 2010	3.14×10−18	CEU	GWAS	rs9357092	ZNRD1ASP	A=0.2338/1171	G	chr6:30016475
Jin Y. 2010	1.56×10−15	CEU	GWAS	rs9366752	ZNRD1ASP	T=0.2192/1098	C	chr6:30056900
Jin Y. 2010	5.29×10−18	CEU	GWAS	rs4711209	RNF39	A=0.2270/1137	G	chr6:30079626
Jin Y. 2010	2.13×10−15	CEU	GWAS	rs6909253	nil	G=0.4103/2055	T	chr6:30087866
Jin Y. 2010	2.20×10−15	CEU	GWAS	rs9261394	nil	A=0.3724/1865	A	chr6:30096785
Jin Y. 2010	2.11×10−13	CEU	GWAS	rs2395185	nil	T=0.2929/1467	G	chr6:32465390
Jin Y. 2010	3.24×10−16	CEU	GWAS	rs2516049	nil	C=0.2171/1087	A	chr6:32602623
Jin Y. 2010	3.24×10−16	CEU	GWAS	rs532098	nil	A=0.4269/2138	C	chr6:32610275
Jin Y. 2010	2.10×10−15	CEU	GWAS	rs34518860	uncharacterised	A=0.1002/502	G	chr6:32626326
Jin Y. 2010	8.10×10−6	CEU	GWAS	rs12251307	nil	T=0.2109/1056	T	chr10:6081532
Jin Y. 2010	1.35×10−8	CEU	GWAS	rs4750005	uncharacterised	C=0.4058/2032	C	chr10:6127722
Jin Y. 2010	9.32×10−9	CEU	GWAS	rs3920615	uncharacterised	C=0.4165/2086	G	chr10:6134817
Jin Y. 2010	6.83×10−9	CEU	GWAS	rs4747887	uncharacterised	C=0.4157/2082	C	chr10:6135719
Jin Y. 2010	9.25×10−9	CEU	GWAS	rs4750012	uncharacterised	T=0.4155/2081	C	chr10:6135831
Jin Y. 2010	7.20×10−9	CEU	GWAS	rs7099083	uncharacterised	A=0.4159/2083	G	chr10:6136273
Jin Y. 2010	1.18×10−8	CEU	GWAS	rs10830236	uncharacterised	T=0.2244/1124	C	chr11:89167648
Jin Y. 2010	1.69×10−10	CEU	GWAS	rs11018528	TYR	G=0.2005/1004	A	chr11:89197209
Jin Y. 2010	6.37×10−11	CEU	GWAS	rs10765198	TYR	C=0.2843/1424	C	chr11:89236606
Jin Y. 2010	3.76×10−15	CEU	GWAS	rs1847134	TYR	C=0.1995/999	A	chr11:89272085
Jin Y. 2010	2.12×10−11	CEU	GWAS	rs1806319	nil	C=0.3866/1936	G	chr11:89304768
Jin Y. 2010	5.14×10−9	CEU	GWAS	rs2839511	UBASH3A	A=0.1150/576	G	chr21:42428412
Jin Y. 2010	1.93×10−11	CEU	GWAS	rs5756546	C1QTNF6	T=0.1410/706	C	chr22:37193765
Tang X. F. 2013	1.01e-05	Chinese Han	GWAS	rs3134883	IL2RA	A=0.2023/1013	C	chr10:6058762
Tang X. F. 2013	2.12e-05	Chinese Han	GWAS	rs2051582	IL2RB	A=0.1434/718	A	chr22:37162316
Jin Y. 2012	7.80 × 10−10	European	GWAS	rs4330287	nil	A=0.2222/1113	C	chr3:119570001
Jin Y. 2012	3.41 × 10−9	European	GWAS	rs736374	nil	A=0.3209/1607	G	chr11:35245397
Jin Y. 2012	1.91 × 10−13	European	GWAS	rs11021232	nil	C=0.1358/680	T	chr11:95587644
Jin Y. 2012	3.81 × 10−8	European	GWAS	rs12913832	HERC2	G=0.1773/888	A	chr15:28120472
Jin Y. 2012	6.19 × 10−9	European	GWAS	rs79008	nil	A=0.2149/1076	A	chr22:41454496
Jin Y. 2019	3.47 x 10-54	European	GWAS	rs145954018	nil	-=0.0298/149	NA	chr6:32472545-32472547
Jin Y. 2016	4.14 × 10−15	European	GWAS	rs301807	RERE	A=0.3612/1809	G	chr1:8424763
Jin Y. 2016	6.74 × 10−17	European	GWAS	rs78037977	nil	G=0.0403/202	A	chr1:172746562
Jin Y. 2016	1.02 × 10−9	European	GWAS	rs16843742	PTPRC	C=0.2025/1014	C	chr1:198703170
Jin Y. 2016	3.73 × 10−19	European	GWAS	rs10200159	PPP4R3B	C=0.1452/727	T	chr2:55617974
Jin Y. 2016	3.96 × 10−9	European	GWAS	rs4308124	MIR4435-2HG	C=0.4303/2155	C	chr2:111252909
Jin Y. 2016	1.49 × 10−10	European	GWAS	rs231725	nil	A=0.4143/2075	G	chr2:203875952
Jin Y. 2016	3.70 × 10−9	European	GWAS	rs41342147	FARP2	A=0.0843/422	C	chr2:241468173
Jin Y. 2016	3.13 × 10−8	European	GWAS	rs35161626	UBE2E2	A=0.3696/1851	A	chr3:23470822
Jin Y. 2016	7.99 × 10−19	European	GWAS	rs34346645	FOXP1	A=0.1975/989	C	chr3:71508794
Jin Y. 2016	4.58 × 10−15	European	GWAS	rs148136154	nil	C=0.22524/1128	T	chr3:119564621
Jin Y. 2016	2.53 × 10−8	European	GWAS	rs6583331	nil	A=0.3664/1835	T	chr3:196620382
Jin Y. 2016	3.43 × 10−8	European	GWAS	rs1031034	PPP3CA	A=0.3676/1841	G	chr4:101302229
Jin Y. 2016	8.86 × 10−16	European	GWAS	rs12203592	IRF4	T=0.0367/184	C	chr6:396321
Jin Y. 2016	2.54 × 10−8	European	GWAS	rs78521699	nil	G=0.1619/811	G	chr6:2908357
Jin Y. 2016	1.56 × 10−66	European	GWAS	rs60131261	nil	-=0.2604/1304	NA	chr6:29969559-29969566
Jin Y. 2016	1.00 × 10−14	European	GWAS	rs72928038	BACH2	A=0.0715/358	G	chr6:90267049
Jin Y. 2016	1.72 × 10−18	European	GWAS	rs2247314	RNASET2	T=0.4840/2424	T	chr6:166956742
Jin Y. 2016	8.72 × 10−26	European	GWAS	rs117744081	CPVL	G=0.0102/51	A	chr7:29092663
Jin Y. 2016	2.19 × 10−13	European	GWAS	rs2687812	TG	T=0.3528/1767	A	chr8:132918810
Jin Y. 2016	1.01 × 10−8	European	GWAS	rs10986311	NEK6	C=0.3035/1520	T	chr9:124309214
Jin Y. 2016	6.93 × 10−9	European	GWAS	rs71508903	ARID5B	T=0.1486/744	C	chr10:62020112
Jin Y. 2016	4.43 × 10−12	European	GWAS	rs12771452	CASP7	A=0.2508/1256	A	chr10:113728572
Jin Y. 2016	5.26 × 10−18	European	GWAS	rs1043101	SLC1A2	G=0.3596/1801	T	chr11:35253282
Jin Y. 2016	4.81 × 10−8	European	GWAS	rs12421615	PLCB3	A=0.1631/817	G	chr11:64254133
Jin Y. 2016	1.16 × 10−43	European	GWAS	rs1126809	TYR	A=0.0813/407	G	chr11:89284793
Jin Y. 2016	6.62 × 10−31	European	GWAS	rs2017445	IKZF4	A=0.2009/1006	G	chr12:56013288
Jin Y. 2016	6.22 × 10−23	European	GWAS	rs10774624	uncharacterised	G=0.1490/746	A	chr12:111395984
Jin Y. 2016	4.76 × 10−9	European	GWAS	rs35860234	nil	G=0.1991/997	T	chr13:42496070
Jin Y. 2016	8.78 × 10−14	European	GWAS	rs1635168	HERC2	A=0.3710/1858	T	chr15:28290120
Jin Y. 2016	2.88 × 10−33	European	GWAS	rs4268748	DEF8	C=0.2786/1395	C	chr16:89960104
Jin Y. 2016	6.77 × 10−10	European	GWAS	rs11079035	RAB5C	A=0.2991/1498	G	chr17:42136994
Jin Y. 2016	2.81 × 10−10	European	GWAS	rs8083511	TNFRSF11A	C=0.3450/1728	A	chr18:62361422
Jin Y. 2016	1.94 × 10−14	European	GWAS	rs4807000	TICAM1	A=0.3197/1601	G	chr19:4831866
Jin Y. 2016	2.36 × 10−9	European	GWAS	rs2304206	SCAF1-IRF3-BCL2L12	A=0.3730/1868	C	chr19:49665614
Jin Y. 2016	1.04 × 10−19	European	GWAS	rs6059655	RALY	A=0.0126/63	G	chr20:34077942
Jin Y. 2016	9.47 × 10−9	European	GWAS	rs6012953	nil	G=0.4708/2358	G	chr20:50506506
Jin Y. 2016	5.84 × 10−29	European	GWAS	rs12482904	UBASH3A	A=0.1218/610	T	chr21:42431719
Jin Y. 2016	3.13 × 10−15	European	GWAS	rs9611565	TEF	C=0.3121/1563	T	chr22:41371482
Jin Y. 2016	7.34 × 10−10	European	GWAS	rs73456411	IL1RAPL1	T=0.0715/270	G	chrX:29719287
Cheong K. A. 2013	0.001	Korean	GWAS	rs2199619	PLB1	T=0.2534/1269	C	chr2:28632091
Cheong K. A. 2013	0.001	Korean	GWAS	rs17035120	GLT8D2	T=0.1410/706	C	chr12:104015016
Cheong K. A. 2013	0.001	Korean	GWAS	rs13114983	C4orf54	T=0.1416/709	G	chr4:99654326
Cheong K. A. 2013	0.001	Korean	GWAS	rs2870128	ZNF888	G=0.4093/2050	G	chr19:52907120
Cheong K. A. 2013	0.001	Korean	GWAS	rs2588400	MUC19	T=0.1745/874	C	chr12:40479449
Cheong K. A. 2013	0.01	Korean	GWAS	rs3763979	SLC16A7	T=0.0801/401	G	chr12:59779625
Cheong K. A. 2013	0.01	Korean	GWAS	rs1444216	MUC19	T=0.1751/877	A	chr12:40498716
Jin Y. 2011	1.72e-06	European	GWAS	rs28362680	BTNL2	A=0.1887/945	T	chr6:32403039
Jin Y. 2011	1.49e-07	European	GWAS	rs28362683	BTNL2	A=0.1344/673	C	chr6:32405186
Jin Y. 2011	1.72e-06	European	GWAS	rs10947262	BTNL2	T=0.1887/945	T	chr6:32405535
JIN Y 2010	3.64×10−16	CEU	GWAS	rs2517715	HLA-A		C	chr6:29949662
Jin Y. 2010	5.25×10−18	CEU	GWAS	rs6457110	HLA-A/HCG9	A=0.3846/1926	A	chr6:29966104
Jin Y 2012	6.38e-06	non-Hispanic/Latino European ancestry (EUR)	GWAS	rs2149028	NONE	A=0.1318/660	G	chr1:190601718
Jin Y 2012	8.79e-06	non-Hispanic/Latino European ancestry (EUR)	GWAS	rs2173461	UBE2E2	C=0.1560/781	T	chr3:23480726
Jin Y 2012	2.5e-07	non-Hispanic/Latino European ancestry (EUR)	GWAS	rs16872571	CLNK	T=0.3960/1983	C	chr4:10725229
Jin Y 2012	4.67e-06	non-Hispanic/Latino European ancestry (EUR)	GWAS	rs2192346	ICA1	G=0.2085/1044	G	chr7:8136671
Jin Y 2012	9.63e-05	non-Hispanic/Latino European ancestry (EUR)	GWAS	rs2110333	ICA1	C=0.2346/1175	C	chr7:8145459
Jin Y 2012	1.11e-05	non-Hispanic/Latino European ancestry (EUR)	GWAS	rs1412426	NONE	A=0.3684/1845	T	chr9:6188652
Jin Y 2012	1.84E-05*	non-Hispanic/Latino European ancestry (EUR)	GWAS	rs7848215	IL33	T=0.3171/1588	T	chr9:6213468
Jin Y 2012	1.13e-06	non-Hispanic/Latino European ancestry (EUR)	GWAS	rs1954342	NONE	C=0.2861/1433	T	chr10:53791314
Jin Y 2012	6.99e-05	non-Hispanic/Latino European ancestry (EUR)	GWAS	rs11193130	SORCS1	T=0.3285/1645	C	chr10:106958696
Jin Y 2012	1.92e-05	non-Hispanic/Latino European ancestry (EUR)	GWAS	rs1692617	UBE2E2	A=0.3716/1861	C	chr3:23422323
Jin Y 2012	4.08e-06	non-Hispanic/Latino European ancestry (EUR)	GWAS	rs912355	NEK6	T=0.3215/1610	G	chr9:124328687
Jin Y 2012	2.6e-06	non-Hispanic/Latino European ancestry (EUR)	GWAS	rs11813807	NONE	T=0.2216/1110	G	chr10:53780830
Jin Y 2012	7.61e-05	non-Hispanic/Latino European ancestry (EUR)	GWAS	rs10786998	SORCS1	C=0.3998/2002	C	chr10:106950369

## Sheet: S3.CGAS
Supplementary Table 3 [S3]: List of Vitiligo associated CGA studies SNVs
REFERENCE	P VALUE	STUDY POPULATION	SNV	GENE NAME	MAF VALUE	ANCESTRAL ALLELE	CHROMOSOME POSITION
Imran M et al 2012	<0.05	Gujarat	rs2243250	IL4	T=0.4698/2353	C	chr5:132673462 (GRCh38.p12)
P Jahan ‎2013	0.002	India	rs3761548	FOXP3	T=0.2368/894	C	chrX:49261784 (GRCh38.p12)
SD Jadeja 2017	<0.05	India	rs2071543	PSMB8	T=0.1520/761	C	chr6:32843852 (GRCh38.p12)
SD Jadeja 2017	<0.05	Gujarat	rs2071464	PSMB8	A=0.4293/2150	C	chr6:32841299 (GRCh38.p12)
NA Elhawary - ‎2014	<0.001	Saudi Population	rs17587	PSMB9	A=0.2244/1124	G	chr6:32857313 (GRCh38.p12)
Ladha NC 2013	<0.0001	Gujarat	rs11575993	SOD2	NA	C	chr6:159688219 (GRCh38.p12)
Ladha NC 2015	0.003	Gujarat	rs8192291	SOD3	T=0.1985/994	C	chr4:24799732 (GRCh38.p12)
Ladha NC 2013	<0.0125	Gujarat	rs1804450	SOD1	NA	C	chr21:31663836 (GRCh38.p12)
Ladha NC 2013	<0.0126	Gujarat	rs11556619	SOD1	NA	A	chr21:31667264 (GRCh38.p12)
D Wu - ‎2015	0.0002	South Indian Tamil	rs 1800629	TNF	A=0.0903/452	G	chr6:31575254 (GRCh38.p12)
Rajendiran KS 2018	<0.0001	South Indian Tamil	rs2476601	PTPN22	A=0.0274/137	G	chr1:113834946 (GRCh38.p12)
JX Chen - ‎2014	< 0·001	Chinese-Han population	rs1801133	MTHFR	A=0.2454/1229	C	chr1:11796321 (GRCh38.p12)
MS Mansuri - ‎2017	0.005	Gujarat	rs7943316	CAT	T=0.4880/2444	C	chr11:34438925 (GRCh38.p12)
MS Mansuri - ‎2017	< 0.001	Gujarat	rs1049982	CAT	T=0.4712/2360	C	chr11:34438994 (GRCh38.p12)
Rajendiran KS 2019	<0.001	South Indian	rs2670660	NA	G=0.3480/1743	A	chr17:5615686 (GRCh38.p12)
NC Laddha - ‎2014	0.0001	Gujarat	rs16147	NPY	T=0.4830/2419	A	chr7:24283791 (GRCh38.p12)
NC Laddha - ‎2014	0.0001	Gujarat	rs16139	NPY	C=0.0170/85	A	chr7:24285260 (GRCh38.p12)
NC Laddha - ‎2014	0.0161	Gujarat	rs16944	IL1B	G=0.4906/2457	A	chr2:112837290 (GRCh38.p12)
Ozel Turkcu U 2014	0.017	Turkish	rs4946936	FOXO3A	C=0.4826/2417	T	chr6:108682118
TJ Jeong - ‎2010	0.023	Korean	rs1458836	UVRAG	T=0.2001/1002	A	chr11:75813751
TJ Jeong - ‎2010	0.016	Korean	rs7933235	UVRAG	G=0.2492/1248	G	chr11:75829541
RG Tarlé - ‎2015	0.04	Brazilian	rs10431924	CDH1	C=0.4165/2086	T	chr16:68805399
YH Liu - ‎2010	<0.05	Korean population	rs1143634	IL1B	A=0.1328/665	C	chr2:112832813
Cui 2015	<0.001	Chinese	rs11614913	miR-196a-2	T=0.3327/1666	C	chr12:53991815
Dai 2015	0.01	Chinese Population	rs11615	ERCC1	A=0.3311/1658	C	chr19:45420395
S li 2015	0.0106	Chinese Han Population	rs11940117	CLNK	T=0.4337/2172	T	chr4:10725083
S li 2015	0.0028	Chinese Han Population	rs2456973	IKZF4	C=0.2063/1033	T	chr12:56023144
S Sajjad - ‎2018	0.046	Pakistani Population	rs7975232	APA1	C=0.4846/2427	C	chr12:47845054
L Machado do Nascimento - ‎2015	0.006	South Brazillian Population	rs1355538	BCHE	G=0.4399/2203	T	chr3:165787389
L Machado do Nascimento - ‎2015	0.05	South Brazillian Population	rs2668209	BCHE	G=0.3518/1762	G	chr3:165776779
L Machado do Nascimento - ‎2015	0.03	South Brazillian Population	rs1803274	BCHE	T=0.1585/794	G	chr3:165773492
T Traks - ‎2015	0.0134	Estonian population	rs10776482	TLR10	G=0.2987/1496	C	chr4:38773164
T Traks - ‎2015	0.0446	Estonian population	rs7694115	TLR10	G=0.4876/2442	G	chr4:38777473
T Traks - ‎2015	0.0045	Estonian population	rs7660429	TLR10	G=0.1312/657	C	chr4:38780860
T Traks - ‎2015	0.0385	Estonian population	rs6531668	TLR6	A=0.3329/1667	G	chr4:38831974
T Traks - ‎2015	0.0264	Estonian population	rs4585282	TLR2	T=0.0427/214	C	chr4:153691494
T Traks - ‎2015	0.0077	Estonian population	rs5030728	TLR4	A=0.1621/812	G	chr9:117712004
T Traks - ‎2015	0.0192	Estonian population	rs5935436	TLR7	T=0.1701/642	C	chrX:12865772
T Traks - ‎2015	8.5X10-5	Estonian population	rs179020	TLR7	A=0.2093/790	C	chrX:12871738
T Traks - ‎2015	0.0291	Estonian population	rs179013	TLR7	A=0.1115/421	C	chrX:12883352
T Traks - ‎2015	0.041	Estonian population	rs179008	TLR7	T=0.1181/446	A	chrX:12885540
XW Wang - ‎2012	0·032	Han- Chinese Population	rs10249788	AHR	A=0.3780/1427	C	chrX:12891447
Rajendiran KS 2020	0.002	South Indian Tamil	rs1800629	TNF-ALPHA	A=0.0903/452	G	chr6:31575254
NC Laddha - ‎2012	0.0001	Gujarat	rs361525	TNF-ALPHA	A=0.0609/305	G	chr6:31575324
Song 2016	0.048	Han- Chinese Population	rs35652124	NRF2	C=0.3756/1881	T	chr2:177265345
T Traks - ‎2016	0.0278	Estonian population	rs30461	IL29	G=0.2516/1260	C	chr19:39298475
T Traks - ‎2016	0.0354	Estonian population	rs2834117	C21orf54	A=0.1464/733	G	chr21:33169845
T Traks - ‎2016	0.0228	Estonian population	rs3795299	IL22RA1	C=0.4663/2335	C	chr1:24120978
T Traks - ‎2016	0.0331	Estonian population	rs276571	NA	G=0.3594/1800	A	chr6:137105456
T Traks - ‎2016	0.0298	Estonian population	rs3934861	MYOM3	A=0.4722/2365	T	chr1:24105466
T Traks - ‎2016	<0.05	Estonian population	rs16829204	IL22RA1	T=0.1526/764	C	chr1:24128198
T Traks - ‎2016	0.0058	Estonian population	rs1342642	IL20RA	A=0.1997/1000	C	chr6:137002076
T Traks - ‎2016	0.0325	Estonian population	rs276526	NA	A=0.4177/2092	G	chr6:137069394
T Traks - ‎2016	0.0297	Estonian population	rs10784680	NA	A=0.2091/1047	G	chr12:68134336
T Traks - ‎2016	0.0297	Estonian population	rs10878763	NA	T=0.2145/1074	G	chr12:68149918
T Traks - ‎2016	0.0484	Estonian population	rs955155	NA	A=0.1659/831	C	chr19:39238839
T Traks - ‎2016	<0.05	Estonian population	rs12972575	SAMD4B	T=0.0371/186	C	chr19:39365606
T Traks - ‎2016	0.0378	Estonian population	rs2834167	IFNAR2	G=0.3395/1700	A	chr21:33268483
T Traks - ‎2016	0.0378	Estonian population	rs7282780	NA	A=0.2859/1432	T	chr21:33315049
F D'Amico - ‎2017	0.016	European	rs2294020	CCDC22	A=0.4662/1760	G	chrX:49246763
MS Mansuri - ‎2017	<0.05	Gujarat	rs17886350	CAT	A=0.0004/2	C	chr11:34456025
MS Mansuri - ‎2017	<0.05	Gujarat	rs17880442	CAT	T=0.0036/18	C	chr11:34470999
MS Mansuri - ‎2017	<0.06	Gujarat	rs35677492	CAT	NA	T	chr11:34471409
Onan 2019	0.033	Turkish	rs1990760	IFIH1	T=0.3566/1786	C	chr2:162267541
S Zhao - ‎2017	1.20X10-5	Han Chinese	rs613791	CXCR5	T=0.3189/1597	A	chr11:118893342
LA Ochoa‐Ramírez - ‎2018	0.018	Mexican Population	rs1800972	DEFB1	C=0.1398/700	C	chr8:6877901
M Singh - ‎2018	0.0246	Gujarat	rs2234663	IL1	NA	NA	chr2:113130529-113130872
MS Mansuri - ‎2019	0.0002	Gujarat	rs1050757	G6PD	C=0.4154/1568	G	chrX:154531643
Traks T-2018	0.022	Estonian population	rs1545650	AAAS	T=0.0917/459	T	chr12:53307320
Traks T-2018	9.4e-06	Estonian population	rs6567166	MC4R	C=0.0222/111	T	chr18:60371099
M Almasi-Nasrabadi - ‎2019	0.04	Iran	rs2010963	VEGF	C=0.3261/1633	G	chr6:43770613
G Benincasa - ‎2019	0.0138	European	rs5742905	CBS	G=0.0002/1	T	chr21:43063074
G Benincasa - ‎2019	0.0138	European	rs10380	MTRR	T=0.2194/1099	C	chr5:7897078
NC Laddha - ‎2012	0.0001	Gujarat	rs1799724	TNF	T=0.0990/496	C	chr6:31574705
NC Laddha - ‎2012	0.0001	Gujarat	rs1800630	TNF	A=0.1542/772	C	chr6:31574699
NC Laddha - ‎2012	0.0001	Gujarat	rs1799964	TNF	C=0.2190/1097	C	chr6:31574531
SA Birlea - ‎2013	2.12e-11	India	rs3134942	NOTCH4			6:32200994-32200994
SA Birlea - ‎2013	1.94 × 10−8	Gujarat	rs482044	HLA-DRB1	C=0.3714/1860	C	chr6:32608287
SA Birlea - ‎2013	1.91 × 10−7	Gujarat	rs3129859	NA	C=0.2344/1174	G	chr6:32433162
SA Birlea - ‎2013	3.99 × 10−7	Gujarat	rs3096691	NOTCH4	G=0.4591/2299	A	chr6:32227077
MA Philips - ‎2010	0.0398	caucasian	rs1465073	C12orf10			chr12:53299619
M Dwivedi - ‎2013	<0.0001	Gujarat	rs1534284	MYG1/C12orf10	A=0.0503/252	C	chr12:53299748
M Dwivedi - ‎2013	<0.0001	Gujarat	rs1534283	MYG1/C12orf10	A=0.0503/252	G	chr12:53299749
M Dwivedi - ‎2013	<0.001	Gujarat	rs3138557	IFNG	DELETION		chr12:68158711-68158715
NC Laddha - ‎2013	0.002	Gujarat	rs909253	LTA	G=0.3898/1952	T	chr6:31572536
NC Laddha - ‎2013	0.002	Gujarat	rs1041981	TNFB	A=0.3896/1951	C	chr6:31573007
S Agarwal - ‎2016	0.03	North India	rs11039155	NR1H3	A=0.0797/399	G	chr11:47259211
S Agarwal - ‎2016	0.027	North India	rs2279238	NR1H4	T=0.3538/1772	G	chr11:47260473
Manusri MS 2019	<0.0001	Gujarat	rs1050827	G6PD	NA	G	chrX:154546123
CCS de Castro - ‎2010	0.01	Brazilian	rs1049622	DDR1 (chromosome 6p21)	T=0.4155/2081	C	chr6:30891080
CCS de Castro - ‎2010	0.05	Brazilian	rs1264319	DDR1 (chromosome 6p21)	T=0.1282/642	G	chr6:30894646
CCS de Castro - ‎2010	0.05	Brazilian	rs1049623	DDR1 (chromosome 6p21)	T=0.4643/2325	G	chr6:30897052
CCS de Castro - ‎2010	<0.006	Brazilian	rs2267641	DDR1	C=0.2823/1414	A	chr6:30897427
S Sajjad - ‎2018	>0.05	Pakistani Population	rs731236	VDR	G=0.2766/1385	T	chr12:47844974
S Sajjad - ‎2018	0.04	Pakistani Population	rs2228570	VDR	A=0.3285/1645	T	chr12:47879112
MM Minashkin - ‎2013	0.0015	Russian	rs1138272	GSTP1	T=0.0335/168	C	chr11:67586108
MK Shin - ‎2012	0.04	Korean	rs291700	CDK5RAP1	T=0.4044/2025	C	chr20:33394043
XW Wang - ‎2012	0·033	Han Chinese	rs2066853	AHR	A=0.2708/1356	A	chr7:17339486
Singh M 2018	<0.05	Arab	rs1801275	IL-4R	G=0.3754/1880	G	chr16:27363079
HR Cho - ‎2013	<0.05	Korean	rs2039381	IFNE	A=0.0980/491	C	chr9:21481484
Alkhateeb 2010	0.021	Jordanian Arab	rs1008588	NALP1 / NLRP1	G=0.3263/1634	A	chr17:5808630
CCS de Castro - ‎2010	0.01	Brazilian	rs1049628	DDR1	T=0.4073/2040	C	chr6:30899329
SK Kim - ‎2011	0.04	Korean	rs9258170	HLA-F	G=0.2310/1157	G	chr6:29721813
SK Kim - ‎2011	0.019	Korean	rs1736936	HLA-G	G=0.4583/2295	C	chr6:29826540
Xian-Jin Chen 2019	<0.05	Chinese	rs1130409	APEX1	G=0.3756/1881	G	chr14:20456995
Veiga-Castelli L- 2019	0.01645	Brazilian	rs9380142	HLA-G	G=0.2582/1293	A	chr6:29831017
Kingo 2010	2.632*10^-8	Estonian	rs2243188	IL 19	A=0.3862/1934	A	chr1:206841127
Kingo 2010	0.03	Estonian	rs2243191	IL 19	T=0.3271/1638	C	chr1:206842612
Kingo 2010	0.039	Estonian	rs1518108	IL 20	T=0.3998/2002	C	chr1:206869829
Kingo 2010	0.015	Estonian	rs1150253	IL 24	A=0.3083/1544	C	chr1:206898250
Kingo 2010	0.015	Estonian	rs1167849	IL20RA	A=0.4379/2193	A	chr6:137027888
Kingo 2010	0.006	Estonian	rs747842	IL20RB	A=0.4798/2403	G	chr3:136984279
Jin 2010	0.009	Caucasian	rs4744369	NA	T=0.2626/1315	A	chr9:94713114
Jin 2010	0.0179	Caucasian	rs2331071	NUDCD3	T=0.2141/1072	G	chr7:44390652
Jin 2010	0.0061	Caucasian	rs2240100	NUDCD3	G=0.4315/2161	A	chr7:44427130
Jin 2010	0.0329	Caucasian	rs734930	AUTS2	C=0.4435/2221	A	chr7:70555174
Jin 2010	0.0439	Caucasian	rs4744411	C9ORF3	A=0.2909/1457	G	chr9:94926763
Jin 2010	0.0229	Caucasian	rs391784	AOPEP	T=0.2530/1267	T	chr9:94813345
Jin 2010	0.0229	Caucasian	rs2584806	AOPEP	C=0.2548/1276	G	chr9:94766996
Silvadecastro 2010	0.04	Brazilian	rs2074510	DDR1	T=0.4077/2042	C	chr6:30908257
Yun 2010	<0.05	Korean	rs2005061	TGFBR2	A=0.2005/1004	T	chr3:30649256
Yun 2010	<0.05	Korean	rs3773645	TGFBR2	G=0.2702/1353	C	chr3:30670968
Yun 2010	<0.05	Korean	rs3773649	TGFBR2	A=0.2754/1379	G	chr3:30675110
SHIN, MK 2011	0.041	Korean	rs231777	CTLA4	T=0.1352/677	T	chr2:203868865
SHIN, MK 2012	0.034	Korean	rs158676	CDK5RAP1	G=0.3181/1593	A	chr20:33386589
T.T Cui 2015	<0.001	Chinese	rs11614913	miR-196a-2	T=0.3327/1666	C	chr12:53991815
Jin Y 2007	0.0173	U.S and U.K	rs961826	NLRP1	T=0.3830/1918	T	chr17:5580617
Jin Y 2007	0.0173	U.S and U.K	rs11078575	NLRP1	G=0.3626/1816	A	chr17:5582465
Jin Y 2007	0.0192	U.S and U.K	rs1877658	NLRP1	A=0.3818/1912	C	chr17:5583523
Jin Y 2007	0.0173	U.S and U.K	rs925597	NLRP1	T=0.3820/1913	C	chr17:5584828
Jin Y 2007	0.0126	U.S and U.K	rs925598	NLRP1	T=0.1927/965	C	chr17:5585032
Jin Y 2007	0.0161	U.S and U.K	rs3926687	NA	A=0.2077/1040	G	chr17:5589116
Jin Y 2007	0.0153	U.S and U.K	rs2733359	NA	G=0.3726/1866	C	chr17:5617427
Jin Y 2007	0.0169	U.S and U.K	rs2716914	NA	C=0.3480/1743	T	chr17:5618964
Jin Y 2007	0.0113	U.S and U.K	rs878329	NA	C=0.3722/1864	G	chr17:5649930
Jin Y 2007	0.0113	U.S and U.K	rs7223628	NA	C=0.3720/1863	C	chr17:5651148
Jin Y 2007	0.0124	U.S and U.K	rs4790796	NA	T=0.3720/1863	T	chr17:5651999
Jin Y 2007	0.026	U.S and U.K	rs4790797	NA	A=0.3728/1867	G	chr17:5652037
Jin Y 2007	0.0142	U.S and U.K	rs8182354	NA	T=0.3720/1863	T	chr17:5652260
SA Birlea - ‎2013	3.99 x 10-7	Gujarat	rs1475961	NOTCH4	A=0.4583/2295	C	chr6:32226832
SA Birlea - ‎2013	4.54 x 10-7	Gujarat	rs3129763	HLA-DQA	A=0.1953/978	G	chr6:32623148
SA Birlea - ‎2013	5.81 x 10-7	Gujarat	rs9267845	NOTCH	A=0.4581/2294	A	chr6:32225921
SA Birlea - ‎2013	7.60 x 10-7	Gujarat	rs3130303	NOTCH4	G=0.0944/473	A	chr6:32238090
SA Birlea - ‎2013	7.60 x 10-7	Gujarat	rs6901158	NOTCH4	T=0.0944/473	C	chr6:32238165
SA Birlea - ‎2013	8.05 x 10-7	Gujarat	rs2187668	DQA1	T=0.0777/389	G	chr6:32638107
SA Birlea - ‎2013	10 x 10-7	Gujarat	rs3129882	A-DRA A	G=0.4918/2463	A	chr6:32441753
SA Birlea - ‎2013	8.83 x 10-7	Gujarat	rs1059615	HLA-DRB1	NA	C	chr6:32581780
SA Birlea - ‎2013	1.40 x 10-6	Gujarat	rs12215079	BTNL2	A=0.0373/187	C	chr6:32412901
SA Birlea - ‎2013	1.45 x 10-6	Gujarat	rs2854275	hlaA-DQB1	A=0.0649/325	G	chr6:32660651
SA Birlea - ‎2013	1.45 x 10-6	Gujarat	rs9273327	HLA-DQB	NA	NA	NA
SA Birlea - ‎2013	1.49 x 10-6	Gujarat	rs9272219	HLA-DQA	T=0.2734/1369	G	chr6:32634492
SA Birlea - ‎2013	1.49 x 10-6	Gujarat	rs9273012	e HLA-D	G=0.2550/1277	A	chr6:32643864
SA Birlea - ‎2013	1.58 x 10-6	Gujarat	rs642093	hLA-DQA1	A=0.2564/1284	G	chr6:32614298
SA Birlea - ‎2013	1.66 x 10-6	Gujarat	rs3129716	HLA-DQB	C=0.0649/325	T	chr6:32689659
SA Birlea - ‎2013	1.78 x 10-6	Gujarat	rs9271613	HLA-DQA	T=0.1717/860	C	chr6:32623889
SA Birlea - ‎2013	2.08 x 10-6	Gujarat	rs9270623	HLA-DRB	C=0.2149/1076	A	chr6:32597554

## Sheet: S4.NON-SYN_1
Supplementary Table 4 [S4]: Prioritization of Vitiligo associated missense SNVs
VARIANT	GENE NAME	AMINO ACID	PROVEAN		SIFT		SNPs&GO		POLYPHEN	FATHMM			MUT ASSESOR			I-MUTANT
			Provean Score	Provean Prediction (cutoff=-2.5)	SIFT Score (VEP)	SIFT Prediction	Effect	RI		FATHMM PREDICTION	FATHMM SCORE	SCORE	FUNCTIONAL IMPACT	FI SCORE	SCORE	Stability	RI
rs2071543	PSMB8	Q [Gln] 49 K [Lys]	-1.18	Neutral	0.355	Tolerated	Neutral	10	Benign	Tolerated	1.88	0	Medium	2.64	1
rs17587	PSMB9	R [Arg] 60 H [His]	-1.47	Neutral	0.222	Tolerated	Neutral	9	Benign	Tolerated	2.11	0	Low	1.05	0
rs11575993	SOD2	L [Leu] 84 F [Phe]	-3.69	Deleterious	0.001	Damaging	Disease	7	Probably damaging	Tolerated	1.78	4	Medium	3.13	5
rs1804450	SOD1	T [Thr] 40 I [Ile]	-4.28	Deleterious	0.012	Damaging	Disease	10	Benign	Damaging	-6.3	4	Medium	3.435	5
rs2476601	PTPN22	R [Arg] 620 W [Trp]	-5.1	Deleterious	0.02	Damaging	Neutral	3	Benign	Tolerated	2.77	2	Medium	2.74	3
rs1801133	MTHFR	A [Ala] 263 V [Val]	-3.76	Deleterious	0.002	Damaging	Disease	6	Probably damaging	Damaging	-4.03	5	Medium	2.965	6	Decrease	0
rs16139	NPY	L [Leu] 7 Q [Gln] L [Leu] 7 P [Pro]	-0.33	Neutral	0.034	Damaging	Neutral	6	Benign	Tolerated	2.62	1	N/A	N/A	1
rs1803274	BCHE	Ala 567 Thr	-0.52	Neutral	0.093	Tolerated	Neutral	4	Benign	Tolerated	-0.18	0	Medium	2.455	1
rs179008	TLR7	Q [Gln] 11 L [Leu]	0.54	Neutral	0.094	Tolerated	Neutral	8	Benign	Tolerated	0.86	0	Neutral	0.665	0
rs8192917	GZMB	R [Arg] 43 Q [Gln]	-2.79	Deleterious	0.124	Tolerated	Neutral	4	Benign	Damaging	-3.07	2	Neutral	0.315	2
rs229527	C1QTNF6	G [Gly] 21 A [Ala]	0.28	Neutral	0.181	Tolerated	Neutral	9	Benign	Tolerated	1.7	0	Low	1.1	0
rs30461	IL29	N [Asn] 188 D [Asp]	3.5	Neutral	1	Tolerated	Neutral	9	Benign	Tolerated	3.03	0	Neutral	-1.47	0
rs3795299	IL22RA1	R [Arg] 518 G [Gly]	-0.28	Neutral	0.257	Tolerated	Neutral	10	Benign	Tolerated	3.11	0	Neutral	0.69	0
rs16829204	IL22RA1	V [Val] 205 I [Ile]	-0.45	Neutral	0.317	Tolerated	Neutral	9	Benign	Tolerated	3.05	0	Low	1.545	0
rs1342642	IL20RA	L [Leu] 333 F [Phe]	-1.64	Neutral	0.072	Tolerated	Neutral	9	Possibly damaging	Tolerated	0.3	1	Low	1.845	1
rs2834167	IFNAR2	K [Lys] 47 E [Glu]	-1.94	Neutral	0.084	Tolerated	Neutral	7	Possibly damaging	Tolerated	-0.69	1	Low	1.795	1
rs2294020	CCDC22	Q [Gln] 249 H [His]	-1	Neutral	0.157	Tolerated	Neutral	10	Benign	no weights		0
rs1990760	IFIH1	A [Ala] 946 T [Thr]	0.19	Neutral	0.513	Tolerated	Neutral	8	Benign	Tolerated	0.95	0	Low	1.555	0
rs5742905	CBS T833C	I [Ile] 278 T [Thr]	-3.82	Deleterious	0.001	Damaging	Disease	8	Probably damaging	Damaging	-4.57	5	Medium	2.895	6	Increase	0
rs10380	MTRR A66G	H [His] 595 Y [Tyr]	-2.11	Neutral	0.12	Tolerated	Neutral	3	Benign	Damaging	-2.14	1	Low	1.26	1
rs1534284	MYG1/C12orf10	Arg4Gln	0.38	Neutral	1	Tolerated	Neutral	10	Benign	Tolerated	1.03	0	Neutral	-0.895	0
rs1534283	MYG1/C12orf10	Arg4Gln	0.38	Neutral	0.11	Tolerated	Neutral	10	Benign	Tolerated	0.95	0	Neutral	0	0
rs1041981	TNFB	Thr26Asn	-0.01	Neutral	0.392	Tolerated	Neutral	6	Benign	Tolerated	2.42	0	Medium	2.015	1
rs1050827	G6PD	Q [Gln] 41 H [His]	-1.09	Neutral	0.019	Damaging	Neutral	1	Damaging	Damaging	-5.18	3	Low	1.5	3
rs1049622	DDR1	S [Ser] 175 R [Arg]	-2.16	Neutral	0.022	Damaging	Disease	1	Probably damaging	Damaging	-5.14	4	Neutral	0.8	4
rs2228570	VDR	M [Met] 1 T [Thr]	0.36	Neutral	0	Damaging	Neutral	3	Benign	Damaging	-3.24	2	N/A	N/A	2
rs1138272	GSTP1	Ala 114 Val	-1.88	Neutral	0.251	Tolerated	Neutral	4	Benign	Tolerated	3.7	0	Medium	2.105	1
rs2066853	AHR	Arg 554 Lys	-5.1	Deleterious	0.02	Damaging	Neutral	3	Benign	Tolerated	2.77	2	Neutral	-1.475	2
rs1801275	IL-4R	(Gln551Arg)	1.21	Neutral	1	Tolerated	Neutral	8	Benign	Tolerated	2.19	0	N/A	N/A	0
rs2277046	DNAH5	Thr 4220 Ala	-2.19	Neutral	0.046	Damaging	Neutral	9	Probably damaging	Tolerated	3.33	2	Neutral	0.1	2
rs2273171	STRN3	Asn 387 Ser	0.78	Neutral	1	Tolerated	Neutral	9	Benign	Tolerated	2.37	1	N/A	N/A	1
rs1130409	APEX1	D [Asp] 148 E [Glu], D [Asp] 148 D [Asp]	-0.2	Neutral	1	Tolerated	Neutral	9	Benign	Tolerated	-1.31	0	Neutral	0.625	0
rs41342147	FARP2	Missense / G to A ; Val to Ile / G to T ; Val to Phe	-0.59	Neutral	0.357	Tolerated	Neutral	9	Probably damaging	Tolerated	-0.04	1	Low	1.36	1
rs117744081	CPVL	Y [Tyr] 168 H [His]	-4.66	Deleterious	0	Damaging	Neutral	2	Probably damaging	Tolerated	1.43	3	Medium	3.105	4
rs1126809	TYR	Missense / G to A / Arg to Gln	-1.82	Neutral	0.029	Damaging	Disease	10	Nil	Damaging	-4.81	3	Medium	2.33	4
rs2199619	PLB1	Missense / C to T ; Ala to Val / C to A ; Ala to Glu	-2.61	Deleterious	0.007	Damaging	Neutral	10	Probably damaging	Tolerated	1.4	3	Medium	2.295	4
rs17035120	GLT8D2	Missense / G to A ; Ala to Thr	-0.59	Neutral	0.517	Tolerated	Neutral	9	Benign	Tolerated	1.52	0	Neutral	0.57	0
rs13114983	C4orf54	Missense 108 / C to T ; Thr to Ile / C to A ; Thr to Asn	-0.18	Neutral	0.004	Damaging	Nil	Nil	Benign	Tolerated	1.41	1	N/A	N/A	1
rs2870128	ZNF888	Missense / T to C ; Ile to Thr / T to A ; Ile to Asn	-1.32	Neutral	0.425	Tolerated	N/A	N/A	Probably damaging	Tolerated	3.32	1	N/A	N/A	1
rs2588400	MUC19	Missense / C to T ; Ser to Leu	-2.95	Deleterious	0	Damaging	N/A	N/A	Probably damaging	Tolerated	0.54	3	N/A	N/A	3
rs3763979	SLC16A7	N 461 K	-0.03	Neutral	0.461	Tolerated	Neutral	8	Benign	Tolerated	2.47	0	Low	1.59	0
rs28362680	BTNL2	Missense / C to T ; Ala to Val	2.96	Neutral	1	Tolerated	Neutral	9	Nil	Tolerated	-0.63	0	Neutral	-3.08	0
rs2243191	IL 19	F [Phe] 175 S [Ser] F [Phe] 213⇒ C [Cys]	1.32	Neutral	1	Tolerated	Neutral	1	Benign	Tolerated	1.44	0	Neutral	-2.25	0
rs11593736	CASP7	D [Asp] ⇒ E [Glu]	-0.35	Neutral	0.012	Damaging	Neutral	6	Possibly damaging	Tolerated	4.37	2	Medium	2.045	3

## Sheet: S5.NON-SYN_PRIORITIZED
Supplementary Table 5 [S5]: List of the prioritized Vitiligo associated missense SNVs
SNV	ANCESTRAL ALLELE	LOCATION	GENE NAME	AMINO ACID	PROVEAN		SIFT		SNPs&GO		POLYPHEN	FATHMM		WEIGHTAGE SCORE	MUT ASSESOR		WEIGHTAGE SCORE	I-MUTANT
					PROVEAN SCORE	PROVEAN PREDICTION (cutoff=-2.5)	SIFT Score (VEP)	SIFT Prediction	Effect	RI		FATHMM PREDICTION	FATHMM SCORE		FUNCTIONAL IMPACT	FI SCORE		Stability	RI
rs1801133	C	chr1:11796321	MTHFR	A [Ala] 263 V [Val]	-3.76	Deleterious	0.002	Damaging	Disease	6	Probably damaging	Damaging	-4.03	5	medium	2.965	6	Decrease	0
rs5742905	T	chr21:43063074	CBS	I [Ile] 278 T [Thr]	-3.82	Deleterious	0.001	Damaging	Disease	8	Probably damaging	Damaging	-4.57	5	medium	2.895	6	Increase	0

## Sheet: S6.SYN_1
Supplementary Table 6 [S6]: List of the vitiligo associated synonymous SNVs
SNV	CHROMOSOME POSITION	TARGET GENE	BIOTYPE	cDNA POSITION	AMINO ACID POSITION	CODON	AMINO ACID	CODON USAGE BIASNESS		W/M	mfold ΔG value
								% abundance of tRNA for wild type allele based codon(W)	% abundance of tRNA for mutated type allele based codon(M)		Wild type	Mutant
rs8192291	4:24799732 (GRCh38.p12)	SOD3	protein_coding	306	71	CTG/TTG	L	39.6(1611801)	12.9(525688)	0.32	-138.9	-138.9
rs11556619	21:31667264	SOD1	protein coding	394	82	GTT/GTC	V	11.0(448607)	14.5(588138)	1.31
rs1143634	2:112832813-112832813	IL1B	protein coding	402	105	TTC ⇒ TTT	F	20.3(824692)	17.6(714298)	0.86
rs11615	19:45420395-45420395	ERCC1	protein coding	546	118	AAT ⇒ AAC	N	17.0(689701)	19.1(776603)	1.12
rs10776482	4:38773164	TLR10	protein coding	3065	809	GAT/GAC	D	21.8(885429)	25.1(1020595)	1.15
rs17886350	11:34456025	CAT	protein coding	806	242	ATC/ATA	I	20.8(846466)	7.5(304565)	0.36	-66.41	-61.19
rs17880442	11:34470999	CAT	protein coding	1556	492	CAC/CAT	H	15.1(613713)	10.9(441711)	0.72
rs35677492	11:34471409	CAT	protein coding	1640	520	GCG/GCA	A	7.4(299495)	15.8(643471)	2.13	66.9	66.9
rs3134942	6:32200994-32200994	NOTCH4	protein coding	1287	429	GTC/GTA	V	14.5(588138)	7.1(287712)	0.48	-126.49	-130.49
rs2279238	11:47260473-47260473	NR1H4	protein coding	338	54	AGC/AGT	S	19.5(791383)	12.1(493429)	0.62
rs1264319	6:30894646-30894646	DDR1	protein coding	2036	496	TCC/TCT	S	17.7(718892)	15.2(618711)	0.85
rs1049623	6:30897052-30897052	DDR1	protein coding	2456	636	GTT/GTC	V	11.0(448607)	14.5(588138)	1.31
rs2267641	6:30897427-30897427	DDR1	protein coding	2594	682	CCA/CCC	P	16.9(688038)	19.8(804620)	1.17
rs731236	12:47844974-47844974	VDR	protein coding	1325	352	ATT/ATC	I	16.0(650473)	20.8(846466)	1.3
rs291700	20:33394043-33394043	CDK5RAP1	protein coding	586	144	ACA/ACG	T	15.1(614523)	6.1(246105)	0.4	-79.61	-81.08
rs3763979	12:59779625-59779625	SLC16A7	protein coding	1547	461	AAC/AAT	N	19.1(776603)	17.0(689701)	0.89
rs28362683	6:32405186-32405186	BTNL2	protein coding	180	60	CAC/CAT	H	15.1(613713)	10.9(441711)	0.72
rs1059615	chr6:32581780	HLA-DRB1	protein coding	535	143	CTC/CTT	L	19.6(796638)	13.2(536515)	0.67

## Sheet: S7.SYN_PRIORITIZED
Supplementary Table 7 [S7]: List of the prioritized vitiligo associated synonymous SNVs
SNV	CHROMOSOME POSITION	TARGET GENE	BIOTYPE	cDNA POSITION	AMINO ACID POSITION	CODON	AMINO ACID	CODON USAGE BIASNESS		W/M	mfold ΔG value
								% ABUNDANCE OF tRNA FOR WILD-TYPE ALLELE BASED CODON (W)	% ABUNDANCE OF tRNA FOR MUTANT ALLELE BASED CODON (M)		Wild type	Mutant
rs8192291	chr4:24799732	SOD3	protein_coding	306	71	CTG/TTG	L	39.6(1611801)	12.9(525688)	0.32	-138.9	-138.9
rs17886350	11:34456025	CAT	protein coding	806	242	ATC/ATA	I	20.8(846466)	7.5(304565)	0.36	-66.41	-61.19
rs35677492	chr11:34471409	CAT	protein coding	1640	520	GCG/GCA	A	7.4(299495)	15.8(643471)	2.13	66.9	66.9
rs3134942	chr6:32200994-32200994	NOTCH4	protein coding	1287	429	GTC/GTA	V	14.5(588138)	7.1(287712)	0.48	-126.49	-130.49
rs291700	chr20:33394043-33394043	CDK5RAP1	protein coding	586	144	ACA/ACG	T	15.1(614523)	6.1(246105)	0.4	-79.61	-81.08

## Sheet: S8.NON-CODING_1
Supplementary Table 8 [S8]: Identification and prioritization of SNVs using rSNPBase
SNV	rSNPBase	LD-PROXY OF rSNP (r²>0.8)	PROXIMAL REGULATION	DISTAL REGULATION	miRNA REGULATION	RNA BINDING PROTEIN MEDIATED REGULATION	eQTL
rs2243250	yes	yes	yes	yes	no	no	yes
rs3761548	yes	yes	yes	yes	no	yes	no
rs2071464	no	no	no	no	no	no	no
rs1800629	no	no	no	no	no	no	yes
rs7943316	yes	yes	yes	yes	no	no	yes
rs1049982	yes	yes	yes	yes	no	no	yes
rs2670660	no	yes	no	no	no	no	no
rs16147	yes	yes	yes	no	no	no	no
rs16944	yes	yes	yes	no	no	no	yes
rs1458836	yes	yes	yes	yes	no	no	yes
rs7933235	yes	yes	no	yes	no	no	no
rs10431924	yes	yes	yes	yes	no	yes	yes
rs11940117	no	no	no	no	no	no	no
rs2456973	yes	yes	yes	yes	no	no	yes
rs7975232	yes	yes	no	yes	no	yes	yes
rs1355538	no	yes	no	no	no	no	no
rs2668209	no	yes	no	no	no	no	no
rs7694115	yes	yes	yes	no	no	yes	no
rs7660429	yes	yes	yes	yes	no	yes	yes
rs6531668	yes	yes	yes	yes	no	no	yes
rs4585282	no	yes	no	no	no	no	no
rs5030728	yes	yes	yes	no	no	yes	yes
rs5935436	yes	yes	yes	no	no	no	no
rs179020	yes	no	no	no	no	yes	no
rs179013	yes	yes	no	no	no	yes	no
rs10249788	yes	yes	yes	yes	no	no	no
rs361525	no	no	no	no	no	no	no
rs4908760	yes	yes	no	no	no	yes	yes
rs9851967	yes	yes	no	no	no	yes	no
rs16872571	no	no	no	no	no	no	yes
rs7758128	no	no	no	no	no	no	no
rs3806156	no	no	no	no	no	no	yes
rs11966200	no	no	no	no	no	no	no
rs9468925	no	no	no	no	no	no	yes
rs3823355	no	no	no	no	no	no	yes
rs3757247	yes	yes	no	no	no	yes	yes
rs2236313	yes	yes	yes	yes	no	yes	yes
rs6902119	no	yes	no	no	no	no	yes
rs13208776	yes	yes	no	no	no	yes	yes
rs853308	yes	yes	yes	yes	no	yes	no
rs1417210	yes	yes	no	yes	no	no	yes
rs11593576	yes	yes	no	yes	no	no	no
rs3814231	yes	yes	yes	no	no	yes	yes
rs1393350	yes	yes	no	no	no	yes	yes
rs4409785	no	no	no	no	no	no	yes
rs638893	no	yes	no	no	no	no	no
rs10876864	yes	yes	yes	yes	no	no	yes
rs4766578	no	yes	no	no	no	no	no
rs9926296	yes	yes	yes	yes	no	yes	yes
rs6510827	yes	yes	no	yes	no	no	yes
rs11203203	yes	yes	no	no	no	yes	yes
rs4822024	yes	yes	no	yes	no	no	no
rs35652124	yes	yes	yes	yes	no	no	no
rs2834117	yes	yes	no	yes	no	no	no
rs276571	no	no	no	no	no	no	no
rs3934861	yes	yes	no	yes	no	yes	yes
rs276526	no	yes	no	no	no	no	no
rs10784680	no	yes	no	no	no	no	no
rs10878763	no	yes	no	no	no	no	yes
rs955155	yes	yes	yes	yes	no	no	no
rs12972575	yes	yes	yes	yes	no	yes	no
rs7282780	no	yes	no	no	no	no	no
rs613791	yes	yes	no	yes	no	yes	yes
rs2687812	yes	yes	yes	no	no	yes	no
rs10986311	yes	yes	no	no	no	yes	no
rs71508903	yes	yes	no	no	no	yes	no
rs12771452	yes	yes	no	no	no	yes	no
rs12421615	yes	yes	yes	yes	no	yes	yes
rs2017445	yes	yes	no	yes	no	no	yes
rs10774624	yes	yes	yes	yes	no	no	no
rs35860234	no	yes	no	no	no	no	no
rs1635168	yes	yes	no	no	no	yes	yes
rs4268748	yes	yes	yes	yes	no	yes	no
rs11079035	yes	yes	yes	yes	no	no	yes
rs8083511	yes	yes	no	no	no	yes	no
rs4807000	yes	yes	yes	yes	no	no	yes
rs2304206	yes	yes	yes	yes	no	yes	no
rs6059655	yes	yes	yes	yes	no	yes	no
rs6012953	yes	yes	yes	yes	no	no	no
rs12482904	yes	yes	no	no	no	yes	no
rs9611565	yes	yes	no	yes	no	no	yes
rs73456411	yes	no	no	no	no	yes	no
rs1444216	no	yes	no	no	no	no	yes
rs10947262	no	no	no	no	no	no	no
rs2243188	yes	yes	no	yes	no	yes	yes
rs2243191	yes	yes	no	yes	no	yes	yes
rs1518108	yes	yes	no	yes	no	no	no
rs1150253	yes	yes	no	yes	no	yes	no
rs1167849	yes	yes	no	no	no	yes	no
rs747842	yes	yes	yes	no	no	yes	yes
rs4744369	yes	yes	no	yes	no	no	yes
rs2331071	yes	yes	no	no	no	yes	no
rs2240100	yes	yes	yes	no	no	yes	yes
rs734930	no	no	no	no	no	no	yes
rs4744411	yes	yes	no	yes	no	yes	no
rs391784	yes	yes	no	yes	no	yes	no
rs2584806	yes	yes	no	yes	no	yes	no
rs2074510	no	no	no	no	no	no	yes
rs2005061	no	no	no	no	no	no	yes
rs3773645	no	no	no	no	no	no	yes
rs3773649	no	no	no	no	no	no	yes
rs231777	yes	yes	yes	no	no	yes	yes
rs2517715	no	no	no	no	no	no	yes
rs6457110	no	no	no	no	no	no	yes
rs158676	yes	yes	no	no	no	yes	yes
rs11614913	yes	yes	yes	yes	yes	yes	yes
rs2149028	no	no	no	no	no	no	yes
rs2173461	yes	yes	yes	no	no	yes	yes
rs2192346	no	yes	no	no	no	no	yes
rs2110333	no	yes	no	no	no	no	yes
rs1412426	no	yes	no	no	no	no	yes
rs7848215	yes	yes	yes	no	no	no	no
rs1954342	no	yes	no	no	no	no	yes
rs11193130	yes	yes	no	no	no	yes	yes
rs1692617	yes	yes	no	no	no	yes	yes
rs912355	yes	yes	no	yes	no	yes	yes
rs11813807	no	yes	no	no	no	no	yes
rs10786998	yes	yes	no	no	no	yes	yes
rs961826	yes	yes	no	yes	no	yes	no
rs11078575	yes	yes	no	yes	no	yes	yes
rs1877658	yes	yes	no	no	no	yes	no
rs925597	yes	yes	yes	no	no	no	no
rs925598	yes	yes	yes	no	no	no	no
rs3926687	yes	yes	yes	yes	no	no	yes
rs2733359	no	yes	no	no	no	no	yes
rs2716914	yes	yes	no	yes	no	no	no
rs878329	no	yes	no	no	no	no	no
rs7223628	no	yes	no	no	no	no	no
rs4790796	no	yes	no	no	no	no	no
rs4790797	no	yes	no	no	no	no	no
rs8182354	yes	yes	no	yes	no	no	yes
rs1475961	no	no	no	no	no	no	no
rs3129763	no	yes	no	no	no	no	yes
rs9267845	no	no	no	no	no	no	no
rs3130303	no	no	no	no	no	no	no
rs6901158	no	no	no	no	no	no	yes
rs2187668	no	yes	no	no	no	no	yes
rs3129882	no	no	no	no	no	no	yes
rs12215079	no	no	no	no	no	no	no
rs2854275	no	yes	no	no	no	no	yes
rs9273327	yes	yes	no	no	no	yes	yes
rs9272219	no	no	no	no	no	no	yes
rs9273012	no	no	no	no	no	no	yes
rs642093	no	yes	no	no	no	no	yes
rs3129716	no	yes	no	no	no	no	yes
rs9271613	no	yes	no	no	no	no	no
rs9270623	no	yes	no	no	no	no	yes
rs1800972	yes	yes	yes	no	no	yes	no
rs2234663	no	no	no	no	no	no	no
rs1545650	yes	yes	no	yes	no	no	no
rs2010963	yes	yes	yes	yes	no	no	no
rs1799724	no	no	no	no	no	no	no
rs1800630	no	no	no	no	no	no	yes
rs1799964	no	no	no	no	no	no	yes
rs482044	no	no	no	no	no	no	yes
rs3129859	no	no	no	no	no	no	yes
rs3096691	no	no	no	no	no	no	no
rs1465073	yes	yes	yes	yes	no	no	no
rs3138557	yes	no	no	yes	no	yes	no
rs909253	no	no	no	no	no	no	no
rs11039155	yes	yes	yes	yes	no	yes	no
rs2228570	yes	no	yes	yes	no	yes	no
rs2039381	no	yes	no	no	no	no	no
rs1008588	no	no	no	no	no	no	yes
rs9258170	no	no	no	no	no	no	yes
rs1736936	no	no	no	no	no	no	yes
rs4785587	yes	yes	yes	yes	no	no	no
rs301819	yes	yes	no	no	no	yes	no
rs11121194	yes	yes	no	no	no	yes	no
rs13076312	yes	yes	no	no	no	yes	no
rs13091753	yes	yes	no	no	no	yes	no
rs1559810	yes	yes	no	no	no	yes	yes
rs2975033	no	no	no	no	no	no	yes
rs6904029	no	no	no	no	no	no	yes
rs3823375	no	no	no	no	no	no	yes
rs9357092	no	no	no	no	no	no	yes
rs9366752	no	no	no	no	no	no	yes
rs4711209	no	no	no	no	no	no	yes
rs6909253	no	no	no	no	no	no	yes
rs9261394	no	no	no	no	no	no	yes
rs2395185	no	no	no	no	no	no	yes
rs2516049	no	yes	no	no	no	no	yes
rs532098	no	no	no	no	no	no	yes
rs34518860	no	no	no	no	no	no	yes
rs12251307	no	yes	no	no	no	no	yes
rs4750005	yes	no	no	yes	no	no	yes
rs3920615	yes	yes	no	yes	no	no	no
rs4747887	yes	yes	no	yes	no	no	no
rs4750012	yes	yes	no	yes	no	no	no
rs7099083	yes	yes	no	yes	no	no	no
rs10830236	no	yes	no	no	no	no	yes
rs11018528	yes	yes	no	no	no	yes	yes
rs10765198	yes	yes	no	no	no	yes	yes
rs1847134	yes	yes	no	no	no	yes	yes
rs1806319	no	yes	no	no	no	no	no
rs2839511	yes	yes	no	yes	no	yes	yes
rs5756546	yes	yes	no	yes	no	yes	yes
rs3134883	yes	yes	no	no	no	yes	no
rs2051582	yes	yes	yes	yes	no	no	yes
rs4330287	yes	yes	no	yes	no	no	yes
rs736374	no	yes	no	no	no	no	yes
rs11021232	no	no	no	no	no	no	yes
rs12913832	yes	yes	yes	yes	no	yes	yes
rs79008	yes	yes	no	yes	no	no	yes
rs145954018	no	no	no	no	no	no	no
rs301807	yes	yes	yes	yes	no	yes	no
rs78037977	yes	no	yes	no	no	no	no
rs16843742	no	yes	no	no	no	no	no
rs10200159	yes	yes	yes	yes	no	no	no
rs4308124	no	no	no	no	no	no	no
rs231725	no	yes	no	no	no	no	no
rs35161626	no	no	no	no	no	no	no
rs34346645	yes	yes	no	no	no	yes	no
rs148136154	yes	no	no	yes	no	no	no
rs6583331	yes	yes	no	yes	no	no	no
rs1031034	yes	yes	no	no	no	yes	no
rs12203592	no	no	no	no	no	no	no
rs78521699	yes	no	no	yes	no	no	no
rs60131261	no	no	no	no	no	no	no
rs72928038	yes	yes	no	no	no	yes	no
rs2247314	yes	yes	yes	yes	no	yes	no
rs1701704	yes	yes	yes	yes	no	no	yes
rs1043101	yes	yes	yes	no	no	yes	yes
rs1049628	no	no	no	no	no	no	yes
rs1050757	yes	no	yes	yes	no	yes	no
rs10768122	yes	yes	yes	no	no	yes	yes
rs1129038	yes	yes	yes	yes	no	yes	no
rs4946936	yes	yes	yes	no	no	no	yes
rs9380142	no	no	no	no	no	no	yes

## Sheet: S9. NON-CODING_2
Supplementary Table 9 [S9]: Prioritization of SNVs using RegulomeDB score
SNV	rSNP	LD-PROXY OF rSNP (r²>0.8)	PROXIMAL REGULATION	DISTAL REGULATION	miRNA REGULATION	RNA BINDING PROTEIN MEDIATED REGULATION	eQTL	RegulomeDB SCORE
rs7943316	yes	yes	yes	yes	no	no	yes	1f
rs16944	yes	yes	yes	no	no	no	yes	1f
rs6531668	yes	yes	yes	yes	no	no	yes	1f
rs2236313	yes	yes	yes	yes	no	yes	yes	1f
rs13208776	yes	yes	no	no	no	yes	yes	2b
rs853308	yes	yes	yes	yes	no	yes	no	2b
rs1417210	yes	yes	no	yes	no	no	yes	2a
rs3814231	yes	yes	yes	no	no	yes	yes	1f
rs10876864	yes	yes	yes	yes	no	no	yes	1f
rs35652124	yes	yes	yes	yes	no	no	no	2a
rs1465073	yes	yes	yes	yes	no	no	no	2b
rs4750012	yes	yes	no	yes	no	no	no	2b
rs7099083	yes	yes	no	yes	no	no	no	2b
rs79008	yes	yes	no	yes	no	no	yes	1b
rs301807	yes	yes	yes	yes	no	yes	no	1f
rs2247314	yes	yes	yes	yes	no	yes	no	1f
rs9611565	yes	yes	no	yes	no	no	yes	1f
rs9273327	yes	yes	no	no	no	yes	yes	1f
rs1701704	yes	yes	yes	yes	no	no	yes	1f
rs1150253	yes	yes	no	yes	no	yes	no	2b
rs925597	yes	yes	yes	no	no	no	no	2a
rs925598	yes	yes	yes	no	no	no	no	2b
rs2304206	yes	yes	yes	yes	no	yes	no	2b
rs2051582	yes	yes	yes	yes	no	no	yes	1f
rs1050757	yes	no	yes	yes	no	yes	no	2b

## Sheet: S10.NON-CODING_3
Supplementary Table 10 [S10]: Prioritized vitiligo associated SNVs and its probable regulation from rSNPBase.
SNV	rSNPBase PREDICTED TARGET LOCI	MODE OF REGULATION
rs7943316	CAT	Proximal transcriptional regulation
rs7943316	UBE2S	Distal transcriptional regulation
rs7943316	CIR1P3	Distal transcriptional regulation
rs16944	IL1B	Proximal transcriptional regulation
rs6531668	TLR6	Proximal transcriptional regulation
rs6531668	TLR6	Distal transcriptional regulation
rs2236313	RNASET2	Proximal transcriptional regulation
rs2236313	ENSG00000197146	Proximal transcriptional regulation
rs2236313	RNASET2	Distal transcriptional regulation
rs2236313	ENSG00000249141	RNA binding protein mediated regulation
rs2236313	RNASET2	RNA binding protein mediated regulation
rs13208776	SMOC2	RNA binding protein mediated regulation
rs853308	TG	Proximal transcriptional regulation
rs853308	TG	Distal transcriptional regulation
rs853308	TG	RNA binding protein mediated regulation
rs1417210	SLC29A3	Distal transcriptional regulation
rs1417210	ENSG00000238918	Distal transcriptional regulation
rs3814231	ENSG00000234393	Proximal transcriptional regulation
rs3814231	CASP7	RNA binding protein mediated regulation
rs10876864	IKZF4	Proximal transcriptional regulation
rs10876864	CDK2	Distal transcriptional regulation
rs10876864	PMEL	Distal transcriptional regulation
rs10876864	RAB5B	Distal transcriptional regulation
rs10876864	SUOX	Distal transcriptional regulation
rs10876864	ENSG00000257449	Distal transcriptional regulation
rs10876864	RPS26	Distal transcriptional regulation
rs10876864	RPL41	Distal transcriptional regulation
rs10876864	ZC3H10	Distal transcriptional regulation
rs10876864	ESYT1	Distal transcriptional regulation
rs10876864	CD63	Distal transcriptional regulation
rs10876864	ENSG00000258056	Distal transcriptional regulation
rs10876864	DNAJC14	Distal transcriptional regulation
rs10876864	TMEM198B	Distal transcriptional regulation
rs10876864	WIBG	Distal transcriptional regulation
rs10876864	ENSG00000258554	Distal transcriptional regulation
rs10876864	IKZF4	Distal transcriptional regulation
rs10876864	ORMDL2	Distal transcriptional regulation
rs10876864	DGKA	Distal transcriptional regulation
rs35652124	NFE2L2	Proximal transcriptional regulation
rs35652124	WDR74	Distal transcriptional regulation
rs35652124	ENSG00000236501	Distal transcriptional regulation
rs35652124	AGPS	Distal transcriptional regulation
rs35652124	ENSG00000213963	Distal transcriptional regulation
rs35652124	NFE2L2	Distal transcriptional regulation
rs35652124	PDE11A	Distal transcriptional regulation
rs35652124	HNRNPA3	Distal transcriptional regulation
rs35652124	ENSG00000229337	Distal transcriptional regulation
rs35652124	DNAJC19P5	Distal transcriptional regulation
rs35652124	GIT2	Distal transcriptional regulation
rs1465073	C12orf10	Proximal transcriptional regulation
rs1465073	AAAS	Distal transcriptional regulation
rs1465073	PFDN5	Distal transcriptional regulation
rs1465073	TENC1	Distal transcriptional regulation
rs1465073	ITGB7	Distal transcriptional regulation
rs1465073	RARG	Distal transcriptional regulation
rs1465073	CSAD	Distal transcriptional regulation
rs1465073	ZNF740	Distal transcriptional regulation
rs1465073	MAP3K12	Distal transcriptional regulation
rs1465073	TARBP2	Distal transcriptional regulation
rs1465073	ENSG00000270175	Distal transcriptional regulation
rs4750012	PFKFB3	Distal transcriptional regulation
rs4750012	ENSG00000213994	Distal transcriptional regulation
rs7099083	PFKFB3	Distal transcriptional regulation
rs79008	TOB2	Distal transcriptional regulation
rs79008	PHF5A	Distal transcriptional regulation
rs79008	ACO2	Distal transcriptional regulation
rs301807	RERE	Proximal transcriptional regulation
rs301807	ENSG00000232912	Proximal transcriptional regulation
rs301807	RERE	Distal transcriptional regulation
rs301807	ENSG00000232912	RNA binding protein mediated regulation
rs301807	RERE	RNA binding protein mediated regulation
rs2247314	RNASET2	Proximal transcriptional regulation
rs2247314	ENSG00000249141	Proximal transcriptional regulation
rs2247314	RNASET2	Distal transcriptional regulation
rs2247314	ENSG00000227598	Distal transcriptional regulation
rs2247314	FGFR1OP	Distal transcriptional regulation
rs2247314	MIR3939	Distal transcriptional regulation
rs2247314	RPS6KA2	Distal transcriptional regulation
rs2247314	RNASET2	RNA binding protein mediated regulation
rs9611565	TEF	Distal transcriptional regulation
rs9611565	ENSG00000199865	Distal transcriptional regulation
rs9273327	NA	NA
rs1701704	IKZF4	Proximal transcriptional regulation
rs1701704	SUOX	Distal transcriptional regulation
rs1701704	RPS26	Distal transcriptional regulation
rs1701704	IKZF4	Distal transcriptional regulation
rs1701704	NSUN2	Distal transcriptional regulation
rs1701704	SRD5A1	Distal transcriptional regulation
rs1150253	IL20	Distal transcriptional regulation
rs1150253	IL24	RNA binding protein mediated regulation
rs925597	NLRP1	Proximal transcriptional regulation
rs925598	NLRP1	Proximal transcriptional regulation
rs2304206	BCL2L12	Proximal transcriptional regulation
rs2304206	IRF3	Proximal transcriptional regulation
rs2304206	TUT1	Distal transcriptional regulation
rs2304206	HIST1H2BD	Distal transcriptional regulation
rs2304206	NUP214	Distal transcriptional regulation
rs2304206	NOSIP	Distal transcriptional regulation
rs2304206	PRR12	Distal transcriptional regulation
rs2304206	ENSG00000268000	Distal transcriptional regulation
rs2304206	MIR150	Distal transcriptional regulation
rs2304206	PTOV1	Distal transcriptional regulation
rs2304206	PTOV1-AS1	Distal transcriptional regulation
rs2304206	RPS11	Distal transcriptional regulation
rs2304206	SNORD35B	Distal transcriptional regulation
rs2304206	ENSG00000268681	Distal transcriptional regulation
rs2304206	BCL2L12	Distal transcriptional regulation
rs2304206	PRMT1	Distal transcriptional regulation
rs2304206	FUZ	Distal transcriptional regulation
rs2304206	MED25	Distal transcriptional regulation
rs2304206	AKT1S1	Distal transcriptional regulation
rs2304206	TBC1D17	Distal transcriptional regulation
rs2304206	DNAJC9-AS1	Distal transcriptional regulation
rs2304206	IRF3	RNA binding protein mediated regulation
rs2304206	BCL2L12	RNA binding protein mediated regulation
rs2051582	ENSG00000235237	Proximal transcriptional regulation
rs2051582	C1QTNF6	Distal transcriptional regulation
rs2051582	TST	Distal transcriptional regulation
rs2051582	MPST	Distal transcriptional regulation
rs1050757	G6PD	Proximal transcriptional regulation
rs1050757	FLNA	Distal transcriptional regulation
rs1050757	RPL10	Distal transcriptional regulation
rs1050757	SNORA70	Distal transcriptional regulation
rs1050757	DNASE1L1	Distal transcriptional regulation
rs1050757	IKBKG	Distal transcriptional regulation
rs1050757	UBL4A	Distal transcriptional regulation
rs1050757	SLC10A3	Distal transcriptional regulation
rs1050757	FAM3A	Distal transcriptional regulation
rs1050757	ENSG00000261773	Distal transcriptional regulation
rs1050757	ATP6AP1	Distal transcriptional regulation
rs1050757	GDI1	Distal transcriptional regulation
rs1050757	ENSG00000264783	Distal transcriptional regulation
rs1050757	ENSG00000264484	Distal transcriptional regulation
rs1050757	ENSG00000264631	Distal transcriptional regulation
rs1050757	G6PD	RNA binding protein mediated regulation

[truncated: 5 more sheets: S11.NON-CODING_4, S12.NON-CODING_5, S13.NON-CODING_6, S14. Prioritized, S15.STRING>0.4]
